# Supplementary material for: Revisiting the taxonomy of the Neotropical Haemodoraceae (Commelinales)
Source: PhytoKeys. 2020 Dec 4;169:1–59. doi: 10.3897/phytokeys.169.57996 (PMC7732820; doi:10.3897/phytokeys.169.57996)
Supplement: XML Treatment for Cubanicula [file phytokeys.169.57996-treatment1.xml]

<!DOCTYPE tp:taxon-treatment
  PUBLIC "-//TaxonX//DTD Taxonomic Treatment Publishing DTD v0 20100105//EN" "tax-treatment-NSO.dtd">
<tp:taxon-treatment xmlns:tp="http://www.plazi.org/taxpub"><tp:treatment-meta><kwd-group><label>Taxon classification</label><kwd><named-content xmlns:xlink="http://www.w3.org/1999/xlink" content-type="kingdom">Plantae</named-content></kwd><kwd><named-content xmlns:xlink="http://www.w3.org/1999/xlink" content-type="order">Commelinales</named-content></kwd><kwd><named-content xmlns:xlink="http://www.w3.org/1999/xlink" content-type="family">Haemodoraceae</named-content></kwd></kwd-group><mixed-citation publication-type="journal"><person-group><name><surname>Pellegrini</surname><given-names>Marco O. O.</given-names></name><name><surname>Hickman</surname><given-names>Ellen J.</given-names></name><name><surname>Guttiérrez</surname><given-names>Jorge E.</given-names></name><name><surname>Smith</surname><given-names>Rhian J.</given-names></name><name><surname>Hopper</surname><given-names>Stephen D.</given-names></name></person-group><article-title>Revisiting the taxonomy of the Neotropical <tp:taxon-name><tp:taxon-name-part taxon-name-part-type="family">Haemodoraceae</tp:taxon-name-part></tp:taxon-name> (<tp:taxon-name><tp:taxon-name-part taxon-name-part-type="order">Commelinales</tp:taxon-name-part></tp:taxon-name>)</article-title><source>PhytoKeys</source><day>04</day><month>12</month><year>2020</year><volume>169</volume><fpage>1</fpage><lpage>59</lpage><pub-id pub-id-type="doi">10.3897/phytokeys.169.57996</pub-id></mixed-citation></tp:treatment-meta><tp:nomenclature><label>1.</label><tp:taxon-name><object-id xmlns:xlink="http://www.w3.org/1999/xlink" content-type="arpha" xlink:type="simple">F4D021A1-53BB-531A-8E43-8B09750968AB</object-id>
              <tp:taxon-name-part taxon-name-part-type="genus" reg="Cubanicula">Cubanicula</tp:taxon-name-part>
              <object-id xmlns:xlink="http://www.w3.org/1999/xlink" content-type="ipni" xlink:type="simple">urn:lsid:ipni.org:names:77213181-1</object-id>
            </tp:taxon-name><tp:taxon-authority>Hopper, J.E. Gut., E.J. Hickman, M. Pell. &amp; Rhian J. Sm.</tp:taxon-authority><tp:taxon-status xmlns:xlink="http://www.w3.org/1999/xlink" xlink:type="simple">gen. nov.</tp:taxon-status><xref ref-type="fig" rid="F1">Figs 1</xref><xref ref-type="fig" rid="F2">, 2</xref><xref ref-type="fig" rid="F3">, 3</xref><xref ref-type="fig" rid="F4">, 4</xref></tp:nomenclature><tp:treatment-sec sec-type="type species" id="SECID0EGMAE"><title>Type species.</title><p><italic><tp:taxon-name><tp:taxon-name-part taxon-name-part-type="genus" reg="Cubanicula">Cubanicula</tp:taxon-name-part> <tp:taxon-name-part taxon-name-part-type="species" reg="xanthorrhizos">xanthorrhizos</tp:taxon-name-part></tp:taxon-name></italic> (C. Wright ex Griseb.) Hopper et al. (≡ <italic><tp:taxon-name><tp:taxon-name-part taxon-name-part-type="genus" reg="Xiphidium">Xiphidium</tp:taxon-name-part> <tp:taxon-name-part taxon-name-part-type="species" reg="xanthorrhizon">xanthorrhizon</tp:taxon-name-part></tp:taxon-name></italic> C. Wright ex Griseb.).</p></tp:treatment-sec><tp:treatment-sec sec-type="diagnosis" id="SECID0ECNAE"><title>Diagnosis.</title><p>Similar to <italic><tp:taxon-name><tp:taxon-name-part taxon-name-part-type="genus" reg="Xiphidium">Xiphidium</tp:taxon-name-part></tp:taxon-name></italic> Loefl. in inflorescence and floral morphology, differing due to its contracted stems, leaves congested into an apical rosette, 1–2-branched cincinni, extrorsely rimose anthers, capsules trigonous, 3-valved, with thickened and tomentose septal ridges, dry at maturity, dehiscence loculicidal, lenticellate, with coarse trichomes on margins and outer testa.</p></tp:treatment-sec><tp:treatment-sec sec-type="etymology" id="SECID0EPNAE"><title>Etymology.</title><p>Named for Cuba, in which the genus is narrowly endemic. The diminutive ‘<italic>icula</italic>’ is an allusion to the fact that this genus is second only to <italic><tp:taxon-name><tp:taxon-name-part taxon-name-part-type="genus" reg="Pyrrorhiza">Pyrrorhiza</tp:taxon-name-part></tp:taxon-name></italic> in <tp:taxon-name><tp:taxon-name-part taxon-name-part-type="family">Haemodoraceae</tp:taxon-name-part></tp:taxon-name> in its restricted geographical range.</p></tp:treatment-sec><tp:treatment-sec sec-type="Taxonomic history" id="SECID0EDOAE"><title>Taxonomic history.</title><p>The types of <italic><tp:taxon-name><tp:taxon-name-part taxon-name-part-type="genus" reg="Xiphidium">Xiphidium</tp:taxon-name-part> <tp:taxon-name-part taxon-name-part-type="species" reg="xanthorrizon">xanthorrizon</tp:taxon-name-part></tp:taxon-name></italic> were collected by the American botanist Charles H. Wright (1811–1885), who, between 1856–1867, ‘travelled all over Cuba with the exception of the highest mountains and tripled the number of the phanerogamous plant species known from this territory’ (<xref ref-type="bibr" rid="B5">Borhidi 1991</xref>: 16). New taxa collected by Wright were described by Göttingen’s Professor August H.R. Grisebach (1814–1879), primarily in his <italic><tp:taxon-name><tp:taxon-name-part taxon-name-part-type="kingdom">Plantae</tp:taxon-name-part></tp:taxon-name> Wrightianae e Cuba Orientali</italic>, published in two parts from 1860–1862. However, <italic><tp:taxon-name><tp:taxon-name-part taxon-name-part-type="genus" reg="Xiphidium">X.</tp:taxon-name-part> <tp:taxon-name-part taxon-name-part-type="species" reg="xanthorrizon">xanthorrizon</tp:taxon-name-part></tp:taxon-name></italic> was not published until 1866, in Griesebach’s <italic>Catalogus Plantarum Cebensium</italic>, in which he attributed the new species’ name to Wright.</p><p>Ascertaining Wright’s itinerary during his three periods on Cuban expeditions has been problematic: ‘[…] his travels were confined chiefly to the two ends of the island, leaving the great central portion largely unexplored. It is unfortunate that the labels on his plants, at least in most of the collections where they are to be found, bear only the inscription “Cuba” or “in Cuba orientali”.’ (<xref ref-type="bibr" rid="B64">Underwood 1905</xref>: 291). Moreover, many of Wright’s collections made in western Cuba were irrevocably damaged in transport to the USA: ‘It appears from Wright’s correspondence that a considerable portion of his collection was lost, mainly that collected in the rich tobacco region of the western end of the island (Pinar del Rio). How extensive this loss may have been, probably cannot now be estimated, but it was certainly considerable.’ (<xref ref-type="bibr" rid="B64">Underwood 1905</xref>: 291). The author also quotes some sentences found in Dr Gray’s Letters (2: 555) that explain the cause of the loss of these specimens: ‘April 8<sup>th</sup> [1867] It grieves my heart and will grieve yours badly when I tell you that your boxes were put under a cargo of wet sugar, which drained into them and have [<italic>sic</italic>] ruined the collection. […] As to specimens to dispose of, say only one-half or one-third of the whole mass is left fit for it… [Ever your disconsolate A. GRAY.]’ (Gray 1867 <italic>apud</italic><xref ref-type="bibr" rid="B64">Underwood 1905</xref>: 291, 292).</p><p>These problems aside, <xref ref-type="bibr" rid="B64">Underwood (1905)</xref> managed to assemble a sketch of Wright’s many Cuban itineraries through 200 letters written to Asa Gray and other sources that mentioned dates and place names. Perhaps because of a shipment earlier than the calamity referred to above by Asa Gray, Wright’s collections of <italic><tp:taxon-name><tp:taxon-name-part taxon-name-part-type="genus" reg="Xiphidium">Xiphidium</tp:taxon-name-part> <tp:taxon-name-part taxon-name-part-type="species" reg="xanthorrizon">xanthorrizon</tp:taxon-name-part></tp:taxon-name></italic> persist. Wright probably collected <italic><tp:taxon-name><tp:taxon-name-part taxon-name-part-type="genus" reg="Xiphidium">X.</tp:taxon-name-part> <tp:taxon-name-part taxon-name-part-type="species" reg="xanthorrizon">xanthorrizon</tp:taxon-name-part></tp:taxon-name></italic> when he was stationed at Retiro – ‘a finca near Taco Taco where Don Jose Blain lived’ (<xref ref-type="bibr" rid="B64">Underwood 1905</xref>: 297), either in June–September 1863 or, more likely, in January–May 1864. This can be deduced from labels on the types that provide the dates 1860–1864 and a statement in a letter written in Havana on 28 July 1864: ‘plants boxed ready to embark’ (<xref ref-type="bibr" rid="B64">Underwood 1905</xref>: 298).</p><p>The type location and Wright’s collection number of <italic><tp:taxon-name><tp:taxon-name-part taxon-name-part-type="genus" reg="Xiphidium">X.</tp:taxon-name-part> <tp:taxon-name-part taxon-name-part-type="species" reg="xanthorrizon">xanthorrizon</tp:taxon-name-part></tp:taxon-name></italic> is cited by <xref ref-type="bibr" rid="B27">Maas and Maas-van de Kamer (1993</xref>: 31) as ‘Cuba. Pinar del Rio: San Cristobal, Wright 3259’. The only reference to San Cristobal cited by <xref ref-type="bibr" rid="B64">Underwood (1905</xref>: 298) is for a letter written at Retiro on the 15 June 1866 – ‘went again to San Cristobal on the 10<sup>th</sup>’. Since San Cristobal is only 10 km ENE of Retiro on the main road to Havana, it is clearly a place that Wright would have gone through whenever visiting Retiro in the years 1863, 1864, and 1866. For example, on 19 May 1864, Wright wrote: “Made an excursion of ten days eastward and southward to La Concordia, San Leon, etc.” (<xref ref-type="bibr" rid="B64">Underwood 1905</xref>: 298).</p><fig id="F1" position="float" orientation="portrait"><object-id xmlns:xlink="http://www.w3.org/1999/xlink" content-type="doi" xlink:type="simple">10.3897/phytokeys.169.57996.figure1</object-id><object-id xmlns:xlink="http://www.w3.org/1999/xlink" content-type="arpha" xlink:type="simple">CD1FC62C-BBF0-5D3A-B516-9335F112A54A</object-id><label>Figure 1.</label><caption><p><italic><tp:taxon-name><tp:taxon-name-part taxon-name-part-type="genus" reg="Cubanicula">Cubanicula</tp:taxon-name-part> <tp:taxon-name-part taxon-name-part-type="species" reg="xanthorrhizos">xanthorrhizos</tp:taxon-name-part></tp:taxon-name></italic> (C.Wright ex Griseb.) Hopper et al. <bold>A</bold> habitat <bold>B</bold> habit <bold>C</bold> cross-section of the stem showing the bright orange colouration <bold>D</bold> female regal jumping spider (<italic><tp:taxon-name><tp:taxon-name-part taxon-name-part-type="genus" reg="Phidippus">Phidippus</tp:taxon-name-part> <tp:taxon-name-part taxon-name-part-type="species" reg="regius">regius</tp:taxon-name-part></tp:taxon-name></italic>, <tp:taxon-name><tp:taxon-name-part taxon-name-part-type="family">Salticidae</tp:taxon-name-part></tp:taxon-name>) well camouflaged on <italic><tp:taxon-name><tp:taxon-name-part taxon-name-part-type="genus" reg="Cubanicula">C.</tp:taxon-name-part> <tp:taxon-name-part taxon-name-part-type="species" reg="xanthorrhizos">xanthorrhizos</tp:taxon-name-part></tp:taxon-name></italic><bold>E</bold> detail of the equitant leaves <bold>F, G</bold> inflorescence: <bold>F</bold> immature inflorescence <bold>G</bold> mature inflorescence <bold>H</bold> flower <bold>I</bold> detail of the androecium and gynoecium <bold>J</bold> immature capsule showing the persistent hairs along the septal ridges. All photos by R.J. Smith.</p></caption><graphic xmlns:xlink="http://www.w3.org/1999/xlink" xlink:href="phytokeys-169-001-g001.jpg" position="float" orientation="portrait" xlink:type="simple" id="oo_481927.jpg"><uri content-type="original_file" xlink:type="simple">https://binary.pensoft.net/fig/481927</uri></graphic></fig><p>Subsequent collections filled in knowledge of the geographical distribution of <italic><tp:taxon-name><tp:taxon-name-part taxon-name-part-type="genus" reg="Xiphidium">X.</tp:taxon-name-part> <tp:taxon-name-part taxon-name-part-type="species" reg="xanthorrizon">xanthorrizon</tp:taxon-name-part></tp:taxon-name></italic>, including an early collection from the 1860s by Jose Blain first recording the species from the northern portion of Isla de Juventud (= Isla de Pinos). The specimen (in the Field Museum) was annotated as <italic><tp:taxon-name><tp:taxon-name-part taxon-name-part-type="genus" reg="Xiphidium">Xiphidium</tp:taxon-name-part> <tp:taxon-name-part taxon-name-part-type="species" reg="floribundum">floribundum</tp:taxon-name-part></tp:taxon-name></italic> Sw (= <italic><tp:taxon-name><tp:taxon-name-part taxon-name-part-type="genus" reg="Xiphidium">X.</tp:taxon-name-part> <tp:taxon-name-part taxon-name-part-type="species" reg="caeruleum">caeruleum</tp:taxon-name-part></tp:taxon-name></italic>), yet associated notes said (<xref ref-type="bibr" rid="B34">Millspaugh 1900</xref>: 426): ‘[…] In Cuba this species grows only in shady situations in glens, never on the open savannas; here, however, it seeks the open plains far from shade – Blain.’ Moreover, an old handwritten slip attached to the Field Museum specimen, presumably written by Charles Wright, gave the species as <italic><tp:taxon-name><tp:taxon-name-part taxon-name-part-type="genus" reg="Xiphidium">X.</tp:taxon-name-part> <tp:taxon-name-part taxon-name-part-type="species" reg="xanthorrizon">xanthorrizon</tp:taxon-name-part></tp:taxon-name></italic>, and this is undoubtedly the identity of Blain’s specimen. It is <italic><tp:taxon-name><tp:taxon-name-part taxon-name-part-type="genus" reg="Xiphidium">X.</tp:taxon-name-part> <tp:taxon-name-part taxon-name-part-type="species" reg="xanthorrizon">xanthorrizon</tp:taxon-name-part></tp:taxon-name></italic>, not <italic><tp:taxon-name><tp:taxon-name-part taxon-name-part-type="genus" reg="Xiphidium">X.</tp:taxon-name-part> <tp:taxon-name-part taxon-name-part-type="species" reg="caeruleum">caeruleum</tp:taxon-name-part></tp:taxon-name></italic>, that is common on open savannahs on Isla de Juventud, a view affirmed in subsequent maps and accounts of Cuban <tp:taxon-name><tp:taxon-name-part taxon-name-part-type="family">Haemodoraceae</tp:taxon-name-part></tp:taxon-name> (<xref ref-type="bibr" rid="B27">Maas and Maas-van de Kamer 1993</xref>; <xref ref-type="bibr" rid="B65">Urquiola Cruz et al. 2000</xref>). The species’ range has not been extended from the open pine woodlands on the white sands of Pinos del Rio Province and the Isla de Juventud, despite extensive modern collections across Cuba, such as the 20,000 sheets made by <xref ref-type="bibr" rid="B5">Borhidi (1991)</xref> and colleagues in 1969–1970 and 1974–1976, for phytogeographic and vegetation mapping purposes.</p><fig id="F2" position="float" orientation="portrait"><object-id xmlns:xlink="http://www.w3.org/1999/xlink" content-type="doi" xlink:type="simple">10.3897/phytokeys.169.57996.figure2</object-id><object-id xmlns:xlink="http://www.w3.org/1999/xlink" content-type="arpha" xlink:type="simple">EB101615-3511-55F0-8739-1F5F28ED2A3B</object-id><label>Figure 2.</label><caption><p><italic><tp:taxon-name><tp:taxon-name-part taxon-name-part-type="genus" reg="Cubanicula">Cubanicula</tp:taxon-name-part> <tp:taxon-name-part taxon-name-part-type="species" reg="xanthorrhizos">xanthorrhizos</tp:taxon-name-part></tp:taxon-name></italic> (C.Wright ex Griseb.) Hopper et al. Full colour whole plant illustration. Illustration by E.J. Hickman. Scale bar: 1 cm.</p></caption><graphic xmlns:xlink="http://www.w3.org/1999/xlink" xlink:href="phytokeys-169-001-g002.jpg" position="float" orientation="portrait" xlink:type="simple" id="oo_481928.jpg"><uri content-type="original_file" xlink:type="simple">https://binary.pensoft.net/fig/481928</uri></graphic></fig><p>Until now, treatments of <italic><tp:taxon-name><tp:taxon-name-part taxon-name-part-type="genus" reg="Xiphidium">X.</tp:taxon-name-part> <tp:taxon-name-part taxon-name-part-type="species" reg="xanthorrizon">xanthorrizon</tp:taxon-name-part></tp:taxon-name></italic> after the original description have not challenged the generic placement of the species (<xref ref-type="bibr" rid="B24">León 1946</xref>; <xref ref-type="bibr" rid="B52">Simpson 1990</xref>, <xref ref-type="bibr" rid="B55">1998b</xref>; <xref ref-type="bibr" rid="B27">Maas and Maas-van de Kamer 1993</xref>; <xref ref-type="bibr" rid="B65">Urquiola Cruz et al. 2000</xref>). Indeed, <xref ref-type="bibr" rid="B52">Simpson (1990</xref>: 729) remarked, ‘<italic><tp:taxon-name><tp:taxon-name-part taxon-name-part-type="genus" reg="Xiphidium">Xiphidium</tp:taxon-name-part></tp:taxon-name></italic> consists of <italic><tp:taxon-name><tp:taxon-name-part taxon-name-part-type="genus" reg="Xiphidium">X.</tp:taxon-name-part> <tp:taxon-name-part taxon-name-part-type="species" reg="coeruleum">coeruleum</tp:taxon-name-part></tp:taxon-name></italic> [sic] and <italic><tp:taxon-name><tp:taxon-name-part taxon-name-part-type="genus" reg="Xiphidium">X.</tp:taxon-name-part> <tp:taxon-name-part taxon-name-part-type="species" reg="xanthorrhizos">xanthorrhizos</tp:taxon-name-part></tp:taxon-name></italic> [sic], which differ only in minor morphological features and are likely more closely related to one another than to any other genus. However, because no definitive synapomorphy is evident for <italic><tp:taxon-name><tp:taxon-name-part taxon-name-part-type="genus" reg="Xiphidium">Xiphidium</tp:taxon-name-part></tp:taxon-name></italic>, its monophyly cannot be affirmed.’ Although he undertook a comprehensive examination of the morphology and anatomy of the genera of <tp:taxon-name><tp:taxon-name-part taxon-name-part-type="family">Haemodoraceae</tp:taxon-name-part></tp:taxon-name>, <xref ref-type="bibr" rid="B52">Simpson (1990)</xref> did not include both species of <italic><tp:taxon-name><tp:taxon-name-part taxon-name-part-type="genus" reg="Xiphidium">Xiphidium</tp:taxon-name-part></tp:taxon-name></italic> in his study in order to test the genus’ monophyly. Instead, he chose only to represent the genus by sampling <italic><tp:taxon-name><tp:taxon-name-part taxon-name-part-type="genus" reg="Xiphidium">X.</tp:taxon-name-part> <tp:taxon-name-part taxon-name-part-type="species" reg="caeruleum">caeruleum</tp:taxon-name-part></tp:taxon-name></italic>. An examination of seeds alone would have raised questions about the generic placement of <italic><tp:taxon-name><tp:taxon-name-part taxon-name-part-type="genus" reg="Xiphidium">X.</tp:taxon-name-part> <tp:taxon-name-part taxon-name-part-type="species" reg="xanthorrizon">xanthorrizon</tp:taxon-name-part></tp:taxon-name></italic>.</p><fig id="F3" position="float" orientation="portrait"><object-id xmlns:xlink="http://www.w3.org/1999/xlink" content-type="doi" xlink:type="simple">10.3897/phytokeys.169.57996.figure3</object-id><object-id xmlns:xlink="http://www.w3.org/1999/xlink" content-type="arpha" xlink:type="simple">5E39D201-1692-5CF9-815A-73D744C0703F</object-id><label>Figure 3.</label><caption><p><italic><tp:taxon-name><tp:taxon-name-part taxon-name-part-type="genus" reg="Cubanicula">Cubanicula</tp:taxon-name-part> <tp:taxon-name-part taxon-name-part-type="species" reg="xanthorrhizos">xanthorrhizos</tp:taxon-name-part></tp:taxon-name></italic> (C.Wright ex Griseb.) Hopper et al. <bold>A, B</bold> root: <bold>A</bold> root <bold>B</bold> cross-section <bold>C</bold> rhizome <bold>D</bold> leaf <bold>E</bold> branched cincinnus <bold>F</bold> flower bud <bold>G, H</bold> flower: <bold>G</bold> frontal view <bold>H</bold> side view <bold>I</bold> dissected perianth, showing nectar guides <bold>J</bold> flower with removed perianth, showing the androecium and gynoecium <bold>K</bold> hairs <bold>L–O</bold> stamens: <bold>L</bold> frontal view of a lateral stamen <bold>M</bold> dorsal view of a lateral stamen <bold>N</bold> frontal view of the medial stamen <bold>O</bold> dorsal view of the medial stamen <bold>P, Q</bold> gynoecium: <bold>P</bold>, gynoecium <bold>Q</bold> stigma <bold>R–U</bold> fruit: <bold>R</bold> immature capsule <bold>S</bold> capsule in longitudinal section <bold>T</bold> capsule in cross-section <bold>U</bold> dehisced capsule <bold>V–X</bold> seed: <bold>V</bold> dorsal view <bold>W</bold> ventral view <bold>X</bold> longitudinal section. Illustration by E.J. Hickman. Scale bars: 1.5 mm (<bold>A, B, J, P</bold>); 1 cm (<bold>C, E</bold>); 10.5 mm (<bold>D</bold>); 5 mm (<bold>F–I</bold>) ; 0.5 mm (<bold>K</bold>); 0.75 mm (<bold>L–O</bold>); 0.37 mm (<bold>Q</bold>); 3 mm (<bold>R–U</bold>); 0.9 mm (<bold>V–X</bold>).</p></caption><graphic xmlns:xlink="http://www.w3.org/1999/xlink" xlink:href="phytokeys-169-001-g003.jpg" position="float" orientation="portrait" xlink:type="simple" id="oo_481929.jpg"><uri content-type="original_file" xlink:type="simple">https://binary.pensoft.net/fig/481929</uri></graphic></fig><p><xref ref-type="bibr" rid="B53">Simpson (1993)</xref> discovered the unusual absence of septal nectaries in both <italic><tp:taxon-name><tp:taxon-name-part taxon-name-part-type="genus" reg="Xiphidium">Xiphidium</tp:taxon-name-part></tp:taxon-name></italic> species and interpreted this trait as an autapomorphy for the genus associated with buzz pollination by bees, which was known for <italic><tp:taxon-name><tp:taxon-name-part taxon-name-part-type="genus" reg="Xiphidium">X.</tp:taxon-name-part> <tp:taxon-name-part taxon-name-part-type="species" reg="caeruleum">caeruleum</tp:taxon-name-part></tp:taxon-name></italic> (<xref ref-type="bibr" rid="B7">Buchmann 1980</xref>), but the pollination ecology of <italic><tp:taxon-name><tp:taxon-name-part taxon-name-part-type="genus" reg="Xiphidium">X.</tp:taxon-name-part> <tp:taxon-name-part taxon-name-part-type="species" reg="xanthorrizon">xanthorrizon</tp:taxon-name-part></tp:taxon-name></italic> was not documented. <xref ref-type="bibr" rid="B27">Maas and Maas-van de Kamer (1993</xref>: 11) speculated that ‘The differently coloured nectar guide on the three adaxial tepals of <italic><tp:taxon-name><tp:taxon-name-part taxon-name-part-type="genus" reg="Xiphidium">X.</tp:taxon-name-part> <tp:taxon-name-part taxon-name-part-type="species" reg="xanthorrizon">xanthorrizon</tp:taxon-name-part></tp:taxon-name></italic> suggest that an insect pollinator alights in a consistent orientation, forwardly directed to collect pollen from the shorter stamens, in the meantime being dusted by the largest stamen.’ <xref ref-type="bibr" rid="B53">Simpson (1993)</xref> affirmed an observation of <xref ref-type="bibr" rid="B27">Maas and Maas-van de Kamer (1993)</xref> that <italic><tp:taxon-name><tp:taxon-name-part taxon-name-part-type="genus" reg="Xiphidium">X.</tp:taxon-name-part> <tp:taxon-name-part taxon-name-part-type="species" reg="xanthorrizon">xanthorrizon</tp:taxon-name-part></tp:taxon-name></italic> has longitudinal anther dehiscence, whereas <italic><tp:taxon-name><tp:taxon-name-part taxon-name-part-type="genus" reg="Xiphidium">X.</tp:taxon-name-part> <tp:taxon-name-part taxon-name-part-type="species" reg="caeruleum">caeruleum</tp:taxon-name-part></tp:taxon-name></italic> anthers commence with nearly poricidal dehiscence, becoming longitudinal as flowers age or dry out (<xref ref-type="bibr" rid="B7">Buchmann 1980</xref>). Such a difference echoed a number of other traits overlooked by many authors that call into question the hypothesis that <italic><tp:taxon-name><tp:taxon-name-part taxon-name-part-type="genus" reg="Xiphidium">X.</tp:taxon-name-part> <tp:taxon-name-part taxon-name-part-type="species" reg="xanthorrizon">xanthorrizon</tp:taxon-name-part></tp:taxon-name></italic> and <italic><tp:taxon-name><tp:taxon-name-part taxon-name-part-type="genus" reg="Xiphidium">X.</tp:taxon-name-part> <tp:taxon-name-part taxon-name-part-type="species" reg="caeruleum">caeruleum</tp:taxon-name-part></tp:taxon-name></italic> are sister taxa.</p><p>Regarding generic relationships of <italic><tp:taxon-name><tp:taxon-name-part taxon-name-part-type="genus" reg="Xiphidium">Xiphidium</tp:taxon-name-part></tp:taxon-name></italic>, <xref ref-type="bibr" rid="B54">Simpson (1998a</xref>: 217) elaborated: ‘Within this superior-ovaried group [of subfamily <tp:taxon-name>Haemodoroideae</tp:taxon-name>], <italic><tp:taxon-name><tp:taxon-name-part taxon-name-part-type="genus" reg="Wachendorfia">Wachendorfia</tp:taxon-name-part></tp:taxon-name></italic> and <italic><tp:taxon-name><tp:taxon-name-part taxon-name-part-type="genus" reg="Barberetta">Barberetta</tp:taxon-name-part></tp:taxon-name></italic> are united in having a similar pollen ultrastructure (<xref ref-type="bibr" rid="B49">Simpson 1983</xref>, <xref ref-type="bibr" rid="B52">1990</xref>) and <italic><tp:taxon-name><tp:taxon-name-part taxon-name-part-type="genus" reg="Schiekia">Schiekia</tp:taxon-name-part></tp:taxon-name></italic> and <italic><tp:taxon-name><tp:taxon-name-part taxon-name-part-type="genus" reg="Pyrrorhiza">Pyrrorhiza</tp:taxon-name-part></tp:taxon-name></italic> are united in having staminodes and similarities in ovule anatomy (M.G. Simpson, 1990, unpubl.). The exact relationships of <italic><tp:taxon-name><tp:taxon-name-part taxon-name-part-type="genus" reg="Xiphidium">Xiphidium</tp:taxon-name-part></tp:taxon-name></italic> to these genera is unclear.’ Molecular phylogenetic analyses have yet to clarify the systematic position of <italic><tp:taxon-name><tp:taxon-name-part taxon-name-part-type="genus" reg="Xiphidium">Xiphidium</tp:taxon-name-part></tp:taxon-name></italic> in this clade (<xref ref-type="bibr" rid="B17">Hopper et al. 1999</xref>, <xref ref-type="bibr" rid="B19">2009</xref>).</p><p><xref ref-type="bibr" rid="B27">Maas and Maas-van de Kamer (1993</xref>: fig. 5) were the first to illustrate and compare SEM micrographs of the seeds of <italic><tp:taxon-name><tp:taxon-name-part taxon-name-part-type="genus" reg="Xiphidium">X.</tp:taxon-name-part> <tp:taxon-name-part taxon-name-part-type="species" reg="xanthorrizon">xanthorrizon</tp:taxon-name-part></tp:taxon-name></italic> and <italic><tp:taxon-name><tp:taxon-name-part taxon-name-part-type="genus" reg="Xiphidium">X.</tp:taxon-name-part> <tp:taxon-name-part taxon-name-part-type="species" reg="caeruleum">caeruleum</tp:taxon-name-part></tp:taxon-name></italic>, which differ significantly. Indeed, seeds of <italic><tp:taxon-name><tp:taxon-name-part taxon-name-part-type="genus" reg="Xiphidium">X.</tp:taxon-name-part> <tp:taxon-name-part taxon-name-part-type="species" reg="xanthorrizon">xanthorrizon</tp:taxon-name-part></tp:taxon-name></italic> resemble those of <italic><tp:taxon-name><tp:taxon-name-part taxon-name-part-type="genus" reg="Pyrrorhiza">Pyrrorhiza</tp:taxon-name-part></tp:taxon-name></italic> in being large (i.e., 2.5–3.5 mm long) and covered with 1–1.5 mm long coarse hairs (Fig. <xref ref-type="fig" rid="F4">4D, H</xref>), whereas <italic><tp:taxon-name><tp:taxon-name-part taxon-name-part-type="genus" reg="Xiphidium">X.</tp:taxon-name-part> <tp:taxon-name-part taxon-name-part-type="species" reg="caeruleum">caeruleum</tp:taxon-name-part></tp:taxon-name></italic> has cuboid, black seeds 0.5–1.0 mm in diameter and they are minutely tuberculate, lacking hairs (Fig. <xref ref-type="fig" rid="F4">4L</xref>), similar to seeds of <italic><tp:taxon-name><tp:taxon-name-part taxon-name-part-type="genus" reg="Schiekia">Schiekia</tp:taxon-name-part></tp:taxon-name></italic> (i.e., <italic><tp:taxon-name><tp:taxon-name-part taxon-name-part-type="genus" reg="Schiekia">S.</tp:taxon-name-part> <tp:taxon-name-part taxon-name-part-type="species" reg="orinocensis">orinocensis</tp:taxon-name-part></tp:taxon-name></italic> and <italic><tp:taxon-name><tp:taxon-name-part taxon-name-part-type="genus" reg="Schiekia">S.</tp:taxon-name-part> <tp:taxon-name-part taxon-name-part-type="species" reg="timida">timida</tp:taxon-name-part></tp:taxon-name></italic>). <xref ref-type="bibr" rid="B27">Maas and Maas-van de Kamer (1993</xref>: 10) suggested that ‘the hairy seeds of <italic><tp:taxon-name><tp:taxon-name-part taxon-name-part-type="genus" reg="Xiphidium">Xiphidium</tp:taxon-name-part> <tp:taxon-name-part taxon-name-part-type="species" reg="xanthorrhizon">xanthorrhizon</tp:taxon-name-part></tp:taxon-name></italic> and <italic><tp:taxon-name><tp:taxon-name-part taxon-name-part-type="genus" reg="Pyrrorhiza">Pyrrorhiza</tp:taxon-name-part> <tp:taxon-name-part taxon-name-part-type="species" reg="neblinae">neblinae</tp:taxon-name-part></tp:taxon-name></italic>, both savanna plants, might very well be dispersed by animals having seeds adhering to their body (i.e., exozoochoric dispersal).’</p><fig id="F4" position="float" orientation="portrait"><object-id xmlns:xlink="http://www.w3.org/1999/xlink" content-type="doi" xlink:type="simple">10.3897/phytokeys.169.57996.figure4</object-id><object-id xmlns:xlink="http://www.w3.org/1999/xlink" content-type="arpha" xlink:type="simple">1696AB4F-B4D3-56E5-AB8E-83D1DD832356</object-id><label>Figure 4.</label><caption><p>Comparison of fruit and seed morphology of <italic><tp:taxon-name><tp:taxon-name-part taxon-name-part-type="genus" reg="Cubanicula">Cubanicula</tp:taxon-name-part></tp:taxon-name></italic> Hopper et al., <italic><tp:taxon-name><tp:taxon-name-part taxon-name-part-type="genus" reg="Pyrrorhiza">Pyrrorhiza</tp:taxon-name-part></tp:taxon-name></italic> Maguire &amp; Wurdack, and <italic><tp:taxon-name><tp:taxon-name-part taxon-name-part-type="genus" reg="Xiphidium">Xiphidium</tp:taxon-name-part></tp:taxon-name></italic> Loefl <bold>A–D</bold><italic><tp:taxon-name><tp:taxon-name-part taxon-name-part-type="genus" reg="Cubanicula">C.</tp:taxon-name-part> <tp:taxon-name-part taxon-name-part-type="species" reg="xanthorrhizon">xanthorrhizon</tp:taxon-name-part></tp:taxon-name></italic> (C.Wright ex Griseb.) Hopper et al.: <bold>A</bold> immature fruit <bold>B</bold> fruit in longitudinal section <bold>C</bold> dehiscent mature fruit <bold>D</bold> seed (dorsal view, ventral view, and longitudinal section) <bold>E–H</bold><italic><tp:taxon-name><tp:taxon-name-part taxon-name-part-type="genus" reg="Pyrrorhiza">P.</tp:taxon-name-part> <tp:taxon-name-part taxon-name-part-type="species" reg="neblinae">neblinae</tp:taxon-name-part></tp:taxon-name></italic> Maguire &amp; Wurdack: <bold>E</bold> immature fruit <bold>F</bold> fruit in longitudinal section <bold>G</bold> dehiscent mature fruit <bold>H</bold> seed (dorsal view, ventral view, and longitudinal section) <bold>I–L</bold><italic><tp:taxon-name><tp:taxon-name-part taxon-name-part-type="genus" reg="Xiphidium">X.</tp:taxon-name-part> <tp:taxon-name-part taxon-name-part-type="species" reg="caeruleum">caeruleum</tp:taxon-name-part></tp:taxon-name></italic> Aubl.: <bold>I</bold> immature fruit <bold>J</bold> fruit in longitudinal section <bold>K</bold> non-dehiscent mature fruit <bold>L</bold> seed (ventral view, dorsal view, and longitudinal section). Illustration by E.J. Hickman. Scale bars: 2 mm (<bold>A–C, E–G, I–K</bold>); 1 mm (<bold>D, H, L</bold>).</p></caption><graphic xmlns:xlink="http://www.w3.org/1999/xlink" xlink:href="phytokeys-169-001-g004.jpg" position="float" orientation="portrait" xlink:type="simple" id="oo_481930.jpg"><uri content-type="original_file" xlink:type="simple">https://binary.pensoft.net/fig/481930</uri></graphic></fig><p><xref ref-type="bibr" rid="B52">Simpson (1990</xref>: 754) scored <italic><tp:taxon-name><tp:taxon-name-part taxon-name-part-type="genus" reg="Xiphidium">X.</tp:taxon-name-part> <tp:taxon-name-part taxon-name-part-type="species" reg="caeruleum">caeruleum</tp:taxon-name-part></tp:taxon-name></italic> as enantiostylous, but with ‘actinomorphic and erect (not zygomorphic and horizontal) flowers without any bilaterally symmetric nectar guides.’ <xref ref-type="bibr" rid="B27">Maas and Maas-van de Kamer (1993</xref>: 11) affirmed that <italic><tp:taxon-name><tp:taxon-name-part taxon-name-part-type="genus" reg="Xiphidium">X.</tp:taxon-name-part> <tp:taxon-name-part taxon-name-part-type="species" reg="xanthorrizon">xanthorrizon</tp:taxon-name-part></tp:taxon-name></italic> ‘clearly displays’ enantiostyly of the latter kind, differing significantly from the flowers of <italic><tp:taxon-name><tp:taxon-name-part taxon-name-part-type="genus" reg="Xiphidium">X.</tp:taxon-name-part> <tp:taxon-name-part taxon-name-part-type="species" reg="caeruleum">caeruleum</tp:taxon-name-part></tp:taxon-name></italic>. Despite these floral differences and significantly divergent seed morphologies between <italic><tp:taxon-name><tp:taxon-name-part taxon-name-part-type="genus" reg="Xiphidium">X.</tp:taxon-name-part> <tp:taxon-name-part taxon-name-part-type="species" reg="xanthorrizon">xanthorrizon</tp:taxon-name-part></tp:taxon-name></italic> and <italic><tp:taxon-name><tp:taxon-name-part taxon-name-part-type="genus" reg="Xiphidium">X.</tp:taxon-name-part> <tp:taxon-name-part taxon-name-part-type="species" reg="caeruleum">caeruleum</tp:taxon-name-part></tp:taxon-name></italic>, these authors retained the traditional circumscription of <italic><tp:taxon-name><tp:taxon-name-part taxon-name-part-type="genus" reg="Xiphidium">Xiphidium</tp:taxon-name-part></tp:taxon-name></italic> s.lat. With the recognition of a second species of <italic><tp:taxon-name><tp:taxon-name-part taxon-name-part-type="genus" reg="Xiphidium">Xiphidium</tp:taxon-name-part></tp:taxon-name></italic> s.str. in the present study, it became clear that the inclusion of <italic><tp:taxon-name><tp:taxon-name-part taxon-name-part-type="genus" reg="Xiphidium">X.</tp:taxon-name-part> <tp:taxon-name-part taxon-name-part-type="species" reg="xanthorrizon">xanthorrizon</tp:taxon-name-part></tp:taxon-name></italic> in <italic><tp:taxon-name><tp:taxon-name-part taxon-name-part-type="genus" reg="Xiphidium">Xiphidium</tp:taxon-name-part></tp:taxon-name></italic> s.lat. was untenable from the morphological perspective (<xref ref-type="bibr" rid="B38">Pellegrini 2019</xref>), added to strong molecular support (Hopper et al. in prep).</p><fig id="F5" position="float" orientation="portrait"><object-id xmlns:xlink="http://www.w3.org/1999/xlink" content-type="doi" xlink:type="simple">10.3897/phytokeys.169.57996.figure5</object-id><object-id xmlns:xlink="http://www.w3.org/1999/xlink" content-type="arpha" xlink:type="simple">AE388034-95BA-5190-9A1D-88CA49CA63D5</object-id><label>Figure 5.</label><caption><p>Distribution of <italic><tp:taxon-name><tp:taxon-name-part taxon-name-part-type="genus" reg="Cubanicula">Cubanicula</tp:taxon-name-part> <tp:taxon-name-part taxon-name-part-type="species" reg="xanthorrhizos">xanthorrhizos</tp:taxon-name-part></tp:taxon-name></italic> (C.Wright ex Griseb.) Hopper et al. Beige – Temperate Coniferous Forests and Boreal Forests; Light Green – Subtropical Coniferous Forests; Red – Deserts, Xeric Shrublands and Tropical Coniferous Forests; Maroon – Dry Broadleaf Forests; Green – Moist Broadleaf Forests.</p></caption><graphic xmlns:xlink="http://www.w3.org/1999/xlink" xlink:href="phytokeys-169-001-g005.jpg" position="float" orientation="portrait" xlink:type="simple" id="oo_481931.jpg"><uri content-type="original_file" xlink:type="simple">https://binary.pensoft.net/fig/481931</uri></graphic></fig></tp:treatment-sec><tp:treatment-sec sec-type="comments" id="SECID0EBPAG"><title>Comments.</title><p><italic><tp:taxon-name><tp:taxon-name-part taxon-name-part-type="genus" reg="Cubanicula">Cubanicula</tp:taxon-name-part></tp:taxon-name></italic> is recovered with strong bootstrap support in a clade with <italic><tp:taxon-name><tp:taxon-name-part taxon-name-part-type="genus" reg="Xiphidium">Xiphidium</tp:taxon-name-part></tp:taxon-name></italic> s.str. and <italic><tp:taxon-name><tp:taxon-name-part taxon-name-part-type="genus" reg="Pyrrorhiza">Pyrrorhiza</tp:taxon-name-part></tp:taxon-name></italic> Maguire &amp; Wurdack, sister to the latter genus, not <italic><tp:taxon-name><tp:taxon-name-part taxon-name-part-type="genus" reg="Xiphidium">Xiphidium</tp:taxon-name-part></tp:taxon-name></italic>, in which the species of <italic><tp:taxon-name><tp:taxon-name-part taxon-name-part-type="genus" reg="Cubanicula">Cubanicula</tp:taxon-name-part></tp:taxon-name></italic> was initially placed (Hopper et al., in prep). This clade can be morphologically supported by the presence of sand-binding roots, campanulate and pollen rewarding flowers, tepals with an apical black mucron, anthers as long as to ca. ½ times shorter than the filaments, vestigial or completely lacking septal nectaries, crateriform stigmas, and enlarged placental attachments subtending the ovules (<xref ref-type="bibr" rid="B14">Hickman 2019</xref>; <xref ref-type="bibr" rid="B38">Pellegrini 2019</xref>). <italic><tp:taxon-name><tp:taxon-name-part taxon-name-part-type="genus" reg="Cubanicula">Cubanicula</tp:taxon-name-part></tp:taxon-name></italic> can be differentiated from <italic><tp:taxon-name><tp:taxon-name-part taxon-name-part-type="genus" reg="Pyrrorhiza">Pyrrorhiza</tp:taxon-name-part></tp:taxon-name></italic> by its rhizomatous underground system (vs. cormose in <italic><tp:taxon-name><tp:taxon-name-part taxon-name-part-type="genus" reg="Pyrrorhiza">Pyrrorhiza</tp:taxon-name-part></tp:taxon-name></italic>), thyrsi 1–2-branched cincinni (vs. always unbranched), flower enantiostylous (vs. non-enantiostylous), upper tepals with three orange-yellow to orange nectar guides (vs. lacking nectar guides), stamens 3 (vs. one), lateral filaments twisted and medial filament bent upwards (vs. lateral stamens staminodial and medial filament straight) and staminodes absent (vs. staminodes 2, filiform). The difference between <italic><tp:taxon-name><tp:taxon-name-part taxon-name-part-type="genus" reg="Cubanicula">Cubanicula</tp:taxon-name-part></tp:taxon-name></italic> and <italic><tp:taxon-name><tp:taxon-name-part taxon-name-part-type="genus" reg="Xiphidium">Xiphidium</tp:taxon-name-part></tp:taxon-name></italic> s.str. is especially evident in capsule and seed characters, as well as floral size. These genera can be differentiated by the characters summarised in Table <xref ref-type="table" rid="T1">1</xref> and the fruit and seeds characters illustrated in Fig. <xref ref-type="fig" rid="F4">4</xref>.</p><table-wrap id="T1" position="float" orientation="portrait"><label>Table 1.</label><caption><p>Morphological differences between <italic><tp:taxon-name><tp:taxon-name-part taxon-name-part-type="genus" reg="Cubanicula">Cubanicula</tp:taxon-name-part></tp:taxon-name></italic> Hopper et al. and <italic><tp:taxon-name><tp:taxon-name-part taxon-name-part-type="genus" reg="Xiphidium">Xiphidium</tp:taxon-name-part></tp:taxon-name></italic> Loefl.</p></caption><table id="TID0EXWBI" rules="all"><tbody><tr><th rowspan="1" colspan="1">Character</th><th rowspan="1" colspan="1">
                      <italic><tp:taxon-name>
                          <tp:taxon-name-part taxon-name-part-type="genus" reg="Cubanicula">Cubanicula</tp:taxon-name-part>
                        </tp:taxon-name></italic>
                    </th><th rowspan="1" colspan="1"><italic><tp:taxon-name><tp:taxon-name-part taxon-name-part-type="genus" reg="Xiphidium">Xiphidium</tp:taxon-name-part></tp:taxon-name></italic> s.str.</th></tr><tr><td rowspan="1" colspan="1">
                      <bold>Stems</bold>
                    </td><td rowspan="1" colspan="1">Contracted</td><td rowspan="1" colspan="1">Elongated</td></tr><tr><td rowspan="1" colspan="1">
                      <bold>Leaves</bold>
                    </td><td rowspan="1" colspan="1">Congested at the apex of the stems forming a rosette</td><td rowspan="1" colspan="1">Evenly distributed along the stems</td></tr><tr><td rowspan="1" colspan="1">
                      <bold>Cincinni</bold>
                    </td><td rowspan="1" colspan="1">1–2-branched</td><td rowspan="1" colspan="1">Unbranched</td></tr><tr><td rowspan="1" colspan="1">
                      <bold>Flowers</bold>
                    </td><td rowspan="1" colspan="1">Large, bicoloured</td><td rowspan="1" colspan="1">Small, uniformly coloured, rarely bicoloured</td></tr><tr><td rowspan="1" colspan="1">
                      <bold>Stamens</bold>
                    </td><td rowspan="1" colspan="1">Dimorphic, anthers extrorsely rimose, anther sacs asymmetric</td><td rowspan="1" colspan="1">Monomorphic, anthers introrsely rimose, but functionally poricidal, anther sacs symmetric</td></tr><tr><td rowspan="1" colspan="1">
                      <bold>Enlarged placental attachment</bold>
                    </td><td rowspan="1" colspan="1">Capitate, vertically compressed, red</td><td rowspan="1" colspan="1">Cylindrical, truncate, green</td></tr><tr><td rowspan="1" colspan="1">
                      <bold>Capsules</bold>
                    </td><td rowspan="1" colspan="1">Trigonous, loculicidal 3-valved, dry at maturity, septal ridges tomentose at maturity</td><td rowspan="1" colspan="1">Subglobose to globose, indehiscent, somewhat fleshy at maturity, septal ridges glabrous at maturity</td></tr><tr><td rowspan="1" colspan="1">
                      <bold>Seeds</bold>
                    </td><td rowspan="1" colspan="1">Lenticellate</td><td rowspan="1" colspan="1">Cuboid</td></tr><tr><td rowspan="1" colspan="1">
                      <bold>Testa</bold>
                    </td><td rowspan="1" colspan="1">Coarse trichomes on margins and outer surface, glabrous on hilar surface</td><td rowspan="1" colspan="1">Tuberculate</td></tr></tbody></table></table-wrap></tp:treatment-sec><ref-list><ref id="B5"><mixed-citation xmlns:xlink="http://www.w3.org/1999/xlink" xlink:type="simple"><person-group><name name-style="western"><surname>Borhidi</surname><given-names>A</given-names></name></person-group> (<year>1991</year>) Phytogeography and Vegetation Ecology of Cuba. AkadCmi Kiado Publishing House, The Hungarian Academy of Sciences.</mixed-citation></ref><ref id="B64"><mixed-citation xmlns:xlink="http://www.w3.org/1999/xlink" xlink:type="simple"><person-group><name name-style="western"><surname>Underwood</surname><given-names>LM</given-names></name></person-group> (<year>1905</year>) <article-title>A summary of Charles Wright’s explorations in Cuba.</article-title><source>Bulletin of the Torrey Botanical Club</source><volume>32</volume>(<issue>6</issue>): <fpage>291</fpage>–<lpage>300</lpage>. <ext-link xlink:type="simple" ext-link-type="doi" xlink:href="10.2307/2478811">https://doi.org/10.2307/2478811</ext-link></mixed-citation></ref><ref id="B27"><mixed-citation xmlns:xlink="http://www.w3.org/1999/xlink" xlink:type="simple"><person-group><name name-style="western"><surname>Maas</surname><given-names>PJM</given-names></name><name name-style="western"><surname>Maas-van de Kamer</surname><given-names>H</given-names></name></person-group> (<year>1993</year>) <article-title><tp:taxon-name><tp:taxon-name-part taxon-name-part-type="family">Haemodoraceae</tp:taxon-name-part></tp:taxon-name>. Fl.</article-title><source>Neotropica</source><volume>61</volume>: <fpage>1</fpage>–<lpage>44</lpage>.</mixed-citation></ref><ref id="B34"><mixed-citation xmlns:xlink="http://www.w3.org/1999/xlink" xlink:type="simple"><person-group><name name-style="western"><surname>Millspaugh</surname><given-names>CF</given-names></name></person-group> (<year>1900</year>) <article-title>Plantæ Utowanæ. Plants collected in Bermuda, Porto Rico, St. Thomas, Culebras, Santo Domingo, Jamaica, Cuba, The Caymans, Cozumel, Yucatan, and the Alacran Shoals. Dec. 1898 to Mar. 1899. The Antillean cruise of the Yacht Utowana. Mr. Allison V. Armour, Owner and Master, part I – Catalogue of the Species.</article-title><source>Publications of the Field Columbian Museum, Botanical Series</source><volume>2</volume>: <fpage>3</fpage>–<lpage>110</lpage>. <ext-link xlink:type="simple" ext-link-type="uri" xlink:href="https://www.biodiversitylibrary.org/page/46063084">https://www.biodiversitylibrary.org/page/46063084</ext-link></mixed-citation></ref><ref id="B65"><mixed-citation xmlns:xlink="http://www.w3.org/1999/xlink" xlink:type="simple"><person-group><name name-style="western"><surname>Urquiola Cruz</surname><given-names>A</given-names></name><name name-style="western"><surname>Aguilar Trujillo</surname><given-names>JR</given-names></name><name name-style="western"><surname>Betancurt Betancurt</surname><given-names>Z</given-names></name><name name-style="western"><surname>Betancurt Gandul</surname><given-names>M</given-names></name></person-group> (<year>2000</year>) <source><tp:taxon-name><tp:taxon-name-part taxon-name-part-type="family">Haemodoraceae</tp:taxon-name-part></tp:taxon-name>. In: Greuter W (Ed.) Flora de la República de Cuba. Series A. Plantas Vasculares.</source><publisher-name>Fascículo 5(2)</publisher-name>, <publisher-loc>Koeltz Scientific Books, Königst</publisher-loc>, <size units="page">2 pp</size>.</mixed-citation></ref><ref id="B24"><mixed-citation xmlns:xlink="http://www.w3.org/1999/xlink" xlink:type="simple"><person-group><name name-style="western"><surname>León</surname><given-names>H</given-names></name></person-group> (<year>1946</year>) Flora de Cuba (Vol. 1). Gymnosperms Monocotyledons. Contribuciones Ocasionales del Museo de Historia Natural Colegio La Salle 8, Cultural S.A., La Habana.</mixed-citation></ref><ref id="B52"><mixed-citation xmlns:xlink="http://www.w3.org/1999/xlink" xlink:type="simple"><person-group><name name-style="western"><surname>Simpson</surname><given-names>MG</given-names></name></person-group> (<year>1990</year>) <article-title>Phylogeny and classification of the <tp:taxon-name><tp:taxon-name-part taxon-name-part-type="family">Haemodoraceae</tp:taxon-name-part></tp:taxon-name>.</article-title><source>Annals of the Missouri Botanical Garden</source><volume>77</volume>(<issue>4</issue>): <fpage>722</fpage>–<lpage>784</lpage>. [pl. XXI–XXIII.] <ext-link xlink:type="simple" ext-link-type="doi" xlink:href="10.2307/2399670">https://doi.org/10.2307/2399670</ext-link></mixed-citation></ref><ref id="B55"><mixed-citation xmlns:xlink="http://www.w3.org/1999/xlink" xlink:type="simple"><person-group><name name-style="western"><surname>Simpson</surname><given-names>MG</given-names></name></person-group> (<year>1998b</year>) <article-title><tp:taxon-name><tp:taxon-name-part taxon-name-part-type="family">Haemodoraceae</tp:taxon-name-part></tp:taxon-name>.</article-title> In: <person-group><name name-style="western"><surname>Kubitzki</surname><given-names>K</given-names></name></person-group> (<role>Ed.</role>) <issue-title>The Families and Genera of Vascular Plants (Vol.</issue-title><source>4). Springer Verlag, Berlin</source>, <fpage>212</fpage>–<lpage>128</lpage>.</mixed-citation></ref><ref id="B53"><mixed-citation xmlns:xlink="http://www.w3.org/1999/xlink" xlink:type="simple"><person-group><name name-style="western"><surname>Simpson</surname><given-names>MG</given-names></name></person-group> (<year>1993</year>) <article-title>Septal nectary anatomy and phylogeny in the <tp:taxon-name><tp:taxon-name-part taxon-name-part-type="family">Haemodoraceae</tp:taxon-name-part></tp:taxon-name>.</article-title><source>Systematic Botany</source><volume>18</volume>(<issue>4</issue>): <fpage>593</fpage>–<lpage>613</lpage>. <ext-link xlink:type="simple" ext-link-type="doi" xlink:href="10.2307/2419536">https://doi.org/10.2307/2419536</ext-link></mixed-citation></ref><ref id="B7"><mixed-citation xmlns:xlink="http://www.w3.org/1999/xlink" xlink:type="simple"><person-group><name name-style="western"><surname>Buchmann</surname><given-names>SL</given-names></name></person-group> (<year>1980</year>) <article-title>Preliminary anthecological observations on <italic><tp:taxon-name><tp:taxon-name-part taxon-name-part-type="genus">Xiphidium</tp:taxon-name-part> <tp:taxon-name-part taxon-name-part-type="species">caeruleum</tp:taxon-name-part></tp:taxon-name></italic> Aubl. (<tp:taxon-name><tp:taxon-name-part taxon-name-part-type="subclass">Monocotyledoneae</tp:taxon-name-part></tp:taxon-name>: <tp:taxon-name><tp:taxon-name-part taxon-name-part-type="family">Haemodoraceae</tp:taxon-name-part></tp:taxon-name>).</article-title><source>Panama Journal of the Kansas Entomological Society</source><volume>53</volume>(<issue>4</issue>): <fpage>685</fpage>–<lpage>699</lpage>.</mixed-citation></ref><ref id="B54"><mixed-citation xmlns:xlink="http://www.w3.org/1999/xlink" xlink:type="simple"><person-group><name name-style="western"><surname>Simpson</surname><given-names>MG</given-names></name></person-group> (<year>1998a</year>) <article-title>Reversal in ovary position from inferior to superior in the <tp:taxon-name><tp:taxon-name-part taxon-name-part-type="family">Haemodoraceae</tp:taxon-name-part></tp:taxon-name>: Evidence from floral ontogeny.</article-title><source>International Journal of Plant Sciences</source><volume>159</volume>(<issue>3</issue>): <fpage>466</fpage>–<lpage>479</lpage>. <ext-link xlink:type="simple" ext-link-type="doi" xlink:href="10.1086/297564">https://doi.org/10.1086/297564</ext-link></mixed-citation></ref><ref id="B49"><mixed-citation xmlns:xlink="http://www.w3.org/1999/xlink" xlink:type="simple"><person-group><name name-style="western"><surname>Simpson</surname><given-names>MG</given-names></name></person-group> (<year>1983</year>) <article-title>Pollen ultrastructure of the <tp:taxon-name><tp:taxon-name-part taxon-name-part-type="family">Haemodoraceae</tp:taxon-name-part></tp:taxon-name> and its taxonomic significance.</article-title><source>Grana</source><volume>22</volume>(<issue>2</issue>): <fpage>79</fpage>–<lpage>103</lpage>. <ext-link xlink:type="simple" ext-link-type="doi" xlink:href="10.1080/00173138309431969">https://doi.org/10.1080/00173138309431969</ext-link></mixed-citation></ref><ref id="B17"><mixed-citation xmlns:xlink="http://www.w3.org/1999/xlink" xlink:type="simple"><person-group><name name-style="western"><surname>Hopper</surname><given-names>SD</given-names></name><name name-style="western"><surname>Fay</surname><given-names>MF</given-names></name><name name-style="western"><surname>Rossetto</surname><given-names>M</given-names></name><name name-style="western"><surname>Chase</surname><given-names>MW</given-names></name></person-group> (<year>1999</year>) <article-title>A molecular phylogenetic analysis of the bloodroot and kangaroo paw family, <tp:taxon-name><tp:taxon-name-part taxon-name-part-type="family">Haemodoraceae</tp:taxon-name-part></tp:taxon-name>: Taxonomic, biogeographic and conservation implications.</article-title><source>Botanical Journal of the Linnean Society</source><volume>131</volume>(<issue>3</issue>): <fpage>285</fpage>–<lpage>299</lpage>. <ext-link xlink:type="simple" ext-link-type="doi" xlink:href="10.1111/j.1095-8339.1999.tb00770.x">https://doi.org/10.1111/j.1095-8339.1999.tb00770.x</ext-link></mixed-citation></ref><ref id="B19"><mixed-citation xmlns:xlink="http://www.w3.org/1999/xlink" xlink:type="simple"><person-group><name name-style="western"><surname>Hopper</surname><given-names>SD</given-names></name><name name-style="western"><surname>Smith</surname><given-names>RJ</given-names></name><name name-style="western"><surname>Fay</surname><given-names>MF</given-names></name><name name-style="western"><surname>Manning</surname><given-names>JC</given-names></name><name name-style="western"><surname>Chase</surname><given-names>MW</given-names></name></person-group> (<year>2009</year>) <article-title>Molecular phylogenetics of <tp:taxon-name><tp:taxon-name-part taxon-name-part-type="family">Haemodoraceae</tp:taxon-name-part></tp:taxon-name> in the Greater Cape and Southwest Australian Floristic Regions.</article-title><source>Molecular Phylogenetics and Evolution</source><volume>51</volume>(<issue>1</issue>): <fpage>19</fpage>–<lpage>30</lpage>. <ext-link xlink:type="simple" ext-link-type="doi" xlink:href="10.1016/j.ympev.2008.11.015">https://doi.org/10.1016/j.ympev.2008.11.015</ext-link></mixed-citation></ref><ref id="B38"><mixed-citation xmlns:xlink="http://www.w3.org/1999/xlink" xlink:type="simple"><person-group><name name-style="western"><surname>Pellegrini</surname><given-names>MOO</given-names></name></person-group> (<year>2019</year>) Systematics of <tp:taxon-name><tp:taxon-name-part taxon-name-part-type="order">Commelinales</tp:taxon-name-part></tp:taxon-name> focusing on Neotropical lineages. PhD thesis. Universidade de São Paulo, São Paulo, SP, Brazil.</mixed-citation></ref><ref id="B14"><mixed-citation xmlns:xlink="http://www.w3.org/1999/xlink" xlink:type="simple"><person-group><name name-style="western"><surname>Hickman</surname><given-names>EJ</given-names></name></person-group> (<year>2019</year>) Discovery through illustration – botanical art, traits and their phylogeny in the <tp:taxon-name><tp:taxon-name-part taxon-name-part-type="family">Haemodoraceae</tp:taxon-name-part></tp:taxon-name>. PhD thesis, The University of Western Australia.</mixed-citation></ref></ref-list></tp:taxon-treatment>
