# Supplementary material for: Revisiting the taxonomy of the Neotropical Haemodoraceae (Commelinales)
Source: PhytoKeys. 2020 Dec 4;169:1–59. doi: 10.3897/phytokeys.169.57996 (PMC7732820; doi:10.3897/phytokeys.169.57996)
Supplement: XML Treatment for Cubanicula xanthorrhizos [file phytokeys.169.57996-treatment2.xml]

<!DOCTYPE tp:taxon-treatment
  PUBLIC "-//TaxonX//DTD Taxonomic Treatment Publishing DTD v0 20100105//EN" "tax-treatment-NSO.dtd">
<tp:taxon-treatment xmlns:tp="http://www.plazi.org/taxpub"><tp:treatment-meta><kwd-group><label>Taxon classification</label><kwd><named-content xmlns:xlink="http://www.w3.org/1999/xlink" content-type="kingdom">Plantae</named-content></kwd><kwd><named-content xmlns:xlink="http://www.w3.org/1999/xlink" content-type="order">Commelinales</named-content></kwd><kwd><named-content xmlns:xlink="http://www.w3.org/1999/xlink" content-type="family">Haemodoraceae</named-content></kwd></kwd-group><mixed-citation publication-type="journal"><person-group><name><surname>Pellegrini</surname><given-names>Marco O. O.</given-names></name><name><surname>Hickman</surname><given-names>Ellen J.</given-names></name><name><surname>Guttiérrez</surname><given-names>Jorge E.</given-names></name><name><surname>Smith</surname><given-names>Rhian J.</given-names></name><name><surname>Hopper</surname><given-names>Stephen D.</given-names></name></person-group><article-title>Revisiting the taxonomy of the Neotropical <tp:taxon-name><tp:taxon-name-part taxon-name-part-type="family">Haemodoraceae</tp:taxon-name-part></tp:taxon-name> (<tp:taxon-name><tp:taxon-name-part taxon-name-part-type="order">Commelinales</tp:taxon-name-part></tp:taxon-name>)</article-title><source>PhytoKeys</source><day>04</day><month>12</month><year>2020</year><volume>169</volume><fpage>1</fpage><lpage>59</lpage><pub-id pub-id-type="doi">10.3897/phytokeys.169.57996</pub-id></mixed-citation></tp:treatment-meta><tp:nomenclature><label>1.1.</label><tp:taxon-name><object-id xmlns:xlink="http://www.w3.org/1999/xlink" content-type="arpha" xlink:type="simple">D7E26FEC-28A4-5D53-956B-E480D35CB25E</object-id>
              <tp:taxon-name-part taxon-name-part-type="genus" reg="Cubanicula">Cubanicula</tp:taxon-name-part>
              <tp:taxon-name-part taxon-name-part-type="species" reg="xanthorrhizos">xanthorrhizos</tp:taxon-name-part>
              <object-id xmlns:xlink="http://www.w3.org/1999/xlink" content-type="ipni" xlink:type="simple">urn:lsid:ipni.org:names:77213182-1</object-id>
            </tp:taxon-name><tp:taxon-authority>(C. Wright ex Griseb.) Hopper, J.E. Gut., E.J.Hickman, M.Pell. &amp; Rhian J.Sm.</tp:taxon-authority><tp:taxon-status xmlns:xlink="http://www.w3.org/1999/xlink" xlink:type="simple">comb. nov.</tp:taxon-status><xref ref-type="fig" rid="F1">Figs 1</xref><xref ref-type="fig" rid="F2">, 2</xref><xref ref-type="fig" rid="F3">, 3</xref><xref ref-type="fig" rid="F4">, 4</xref><tp:nomenclature-citation-list><tp:nomenclature-citation><tp:taxon-name>
                  <tp:taxon-name-part taxon-name-part-type="genus" reg="Xiphidium">Xiphidium</tp:taxon-name-part> <tp:taxon-name-part taxon-name-part-type="species" reg="xanthorrhizon">xanthorrhizon</tp:taxon-name-part></tp:taxon-name><comment>C.Wright ex Griseb., Cat. Pl. Cub. 1: 252. 1866. Lectotype (designated by <xref ref-type="bibr" rid="B27">Maas and Maas-van de Kamer 1993</xref>). Cuba. Artemisia: Pinar del Río, San Cristóbal, La Palma, fl., fr., 1860–1864, C. Wright 3259 (GOET barcode GOET004074!; isolectotypes: G barcode G00098226!, GH barcode GH00030236!, K barcode K000574288!, NY barcodes 00073224!, 00073225!, P barcodes P04457878!, P00643765!, S accession no. S-R-6536!, US barcodes US00092055!, US00092056!).</comment></tp:nomenclature-citation></tp:nomenclature-citation-list></tp:nomenclature><tp:treatment-sec sec-type="description" id="SECID0ETZAG"><title>Description.</title><p><bold><italic>Herbs</italic></bold> ca. 50–180 cm tall, perennial, rhizomatous with a definite base, terrestrial in white sand. <bold><italic>Roots</italic></bold> slightly tuberous, densely tomentose with long light brown to grey hairs forming a rhizosheath, sand-binding. <bold><italic>Rhizomes</italic></bold> underground, short, external surface light to medium brown, internal surface yellow to orange. <bold><italic>Stems</italic></bold> inconspicuous, fibrous, unbranched. <bold><italic>Leaves</italic></bold> distichously-alternate, equitant, congested at the apex of the stems forming a rosette, sessile, the apical ones gradually smaller than the basal ones; sheaths 8.6–15.2 cm long, glabrous; blades (5–)15.7–60.3–(85) × 0.3–3.4 cm, coriaceous, unifacial, medium green, drying yellowish-green to olive-green, linear-elliptic to narrowly elliptic, slightly ensiform, glabrous, base sheathing, margins green, glabrous to sparsely ciliate, apex acuminate; midvein inconspicuous, secondary veins inconspicuous to slightly impressed, becoming prominent when dry. <bold><italic>Inflorescences</italic></bold> terminal or apparently so, consisting of a pedunculate many-branched thyrse, sometimes with one to several co-florescences; peduncles 43.7–75.2 cm, densely tomentose, hairs pilate, light brown; basal bract 5.1–7.8 × 0.5–1.5 cm, leaf-like, linear-elliptic, slightly ensiform to ensiform, glabrous or sparsely tomentose at base, hairs pilate, white, base truncate to slightly sheathing, margin ciliate at apex, apex acuminate, secondary veins inconspicuous; cincinnus bract 0.8–6 × 0.1–0.4 cm, linear-lanceolate to lanceolate, green, glabrous to sparsely tomentose, hairs pilate, white, base truncate, margin ciliate, apex acuminate; cincinni 9–27 per thyrse, 1–2-branched, alternate, 3–19-flowered, peduncle 0.2–3.4 cm long, green, sparsely tomentose to densely tomentose, hairs pilate, white; bracteoles 2.8–6.3 × 1.3–2 mm, elliptic to ovate, green, glabrous to sparsely tomentose, hairs pilate, white, base truncate, margin glabrous, apex acute. <bold><italic>Flowers</italic></bold> 1.3–2.6 cm diam., bisexual, chasmogamous, enantiostylic, campanulate, asymmetric due to the position of the style; floral buds 3.2–8.2 × 1.5–3.5 mm, narrowly ovoid, white to apricot; pedicels 1.4–5.6 mm long, green, tomentose to densely tomentose, hairs pilate, white, upright and slightly elongate in fruit; perianth zygomorphic, lobes free, except for the upper 3 lobes which are connate on the basal third to mid-length, nectar guide yellow with reddish-orange spots, on the basal third of the connate lobes, with an apical black mucron, outer lobes 7.3–13.2 × 2.5–5.6 mm, subequal, the upper slightly shorter, elliptic to narrowly obovate, external surface white to apricot, glabrous to sparsely tomentose, hairs pilate, white, internal surface white, glabrous, base cuneate, margins glabrous, apex acute- to obtuse-mucronate, mucron dark brown to black, inner lobes 9.5–14.5 × 4.8–8.6 mm, subequal, the upper two slightly shorter and deflexed, obovate to broadly oblong, external surface white to apricot, rarely light orange, glabrous, internal surface white, glabrous, base cuneate, margins glabrous, apex obtuse- to round-mucronate, greenish-yellow to apricot, mucron dark brown to black; stamens 3, lateral stamens with filaments 1.5–3.5 mm long, slightly twisted, basally cream to apricot, apically white, glabrous, anthers 1.8–2.8 × 0.6–1 mm, dorsifixed, rimose, oblongoid, thecae unequal, light yellow, medial stamen with filament 4.2–5.6 mm long, bent upwards, basally cream to apricot, apically white, glabrous, anthers 0.9–2.2 × 0.3–0.7 mm, dorsifixed, rimose, broadly oblongoid, white; ovary 0.8–1 × 0.6–0.7 mm, broadly ellipsoid, 3-loculate, reddish-orange green, smooth, densely tomentose along the septal ridges, style 5.8–7.3 mm, bent upwards, basally cream to apricot, apically white, glabrous, stigma crateriform, white, papillose. <bold><italic>Capsules</italic></bold> 6–8.1 × 6.4–9.8 mm, subglobose to depressed ovoid, trigonous, medium green when immature, dark brown when mature, glabrous, 3-valved. <bold><italic>Seeds</italic></bold> 1.9–3 × 1.7–3.2 mm, lenticellate, testa dark brown to black, covered with finger-like hairs on the dorsal surface, hairs concentrated to the margins on the ventral side, sparser in the centre, orange to red; embryotega dorsal, relatively inconspicuous, without a prominent apicule; hilum punctate.</p></tp:treatment-sec><tp:treatment-sec sec-type="Specimens seen" id="SECID0EW1AG"><title>Specimens seen.</title><p><bold>Cuba. Isla de la Juventud</bold>: near Managua, fl., 11 Jul 1900, W. Palmer &amp; J.H. Riley 1101 (US); near km 7 of the road between Nueva Genova and Santa Fé, fl., fr., 27 Oct 1920, E.L. Ekman 11940 (NY, US); east of Los Indios, fl., 17 May 1910, O.E. Jennings 315 (BM, GB, NY, US, USF); fl., 17 May 1910, O.E. Jennings 668 (NY, US); vicinity of San Pedro, fl., 15–17 Feb 1916, N.L. Britton et al. 14341 (F, GH, MO, NY, US); Santa Bárbara, fl., fr., 9 Feb 1953, E.P. Killip 42656 (US); along road from Nueva Gerona to Santa Bárbara, fl., fr., 19 Nov 1955, E.P. Killip 45173 (US); Reserva Natural Los Indios Norte, arenas brancas com pinar, fl., fr., 27 Feb 2002, W. Greuter et al. 25923 (NY); Siguanea region, fl., 19 Apr 1954, E.P. Killip 44041 (P, US); fl., 20 Nov 1955, E.P. Killip &amp; H.S. Cunniff 45185 (US); in white sands near San Pedro, fl., fr., 8 Feb 1956, C.V. Morton 10028 (US). <bold>Pinar del Río</bold>: Arroyo del Sumidero, fr., 7–9 Aug 1912, J.A. Shafer &amp; B. Léon 13576 (BM, F, NY, US); Guane, Los Ocujes, 1.6 km along track leading north from the road to Mantua at the W extent of Guane, fr., 17 Apr 2010, R.J. Smith et al. RJS290 (HAJB, K); Laguna Santa Maria, fl., fr., 8 Sep 1910, N.L. Britton et al. 7119 (NY); mountains near El Guama, fr., 25 Mar 1900, W. Palmer &amp; J.H. Riley 423 (US); Ovas, El Punto, fl., fr., 29 Apr 1989 A. Urquiola 5392 (NY); Pinar del Río, pinelands 12 km off the highway to Coloma, fl., 28 Oct 1923, E.L. Ekman 17802 (K, S); Sandino, 4 km NE of Sandino adjacent to old Air Base of San Julian, 100 m S of main road, fl., fr., 19 Apr 2010, R.J. Smith et al. RJS292 (HAJB, K).</p></tp:treatment-sec><tp:treatment-sec sec-type="distribution" id="SECID0EA2AG"><title>Distribution and ecology.</title><p><italic><tp:taxon-name><tp:taxon-name-part taxon-name-part-type="genus" reg="Cubanicula">Cubanicula</tp:taxon-name-part> <tp:taxon-name-part taxon-name-part-type="species" reg="xanthorrhizos">xanthorrhizos</tp:taxon-name-part></tp:taxon-name></italic> is endemic to western Cuba and restricted to the Province of Pinar del Río and the Special Municipality of Isla de la Juventud (known until 1978 as Isla de Pinos) (Fig. <xref ref-type="fig" rid="F5">5</xref>). It is found in pinelands or open, anthropogenic tropical savannah, on deep, acidic, quartzitic sand, with some organic matter and quartzite/laterite gravel at the surface. Such habitats qualify as old, climatically-buffered infertile habitats (OCBIL <italic>sensu</italic><xref ref-type="bibr" rid="B16">Hopper 2009</xref>).</p><p><italic><tp:taxon-name><tp:taxon-name-part taxon-name-part-type="genus" reg="Cubanicula">Cubanicula</tp:taxon-name-part></tp:taxon-name></italic> habitats surveyed as part of the collection of specimens by some of the authors in 2010 included pine woodland edge, open anthropogenic savannah with scattered trees, open lakeside vegetation, and a seasonally-dry lake basin with open vegetation. In the pineland habitat, <italic><tp:taxon-name><tp:taxon-name-part taxon-name-part-type="genus" reg="Cubanicula">Cubanicula</tp:taxon-name-part></tp:taxon-name></italic> was found at the woodland edge, bordering a road cutting, occurring under a canopy of <italic><tp:taxon-name><tp:taxon-name-part taxon-name-part-type="genus" reg="Xylopia">Xylopia</tp:taxon-name-part> <tp:taxon-name-part taxon-name-part-type="species" reg="aromatica">aromatica</tp:taxon-name-part></tp:taxon-name></italic> (Lam.) Mart. (<tp:taxon-name><tp:taxon-name-part taxon-name-part-type="family">Annonaceae</tp:taxon-name-part></tp:taxon-name>), <italic><tp:taxon-name><tp:taxon-name-part taxon-name-part-type="genus" reg="Tabebuia">Tabebuia</tp:taxon-name-part> <tp:taxon-name-part taxon-name-part-type="species" reg="lepidophylla">lepidophylla</tp:taxon-name-part></tp:taxon-name></italic> (A.Rich.) Greenm. (<tp:taxon-name><tp:taxon-name-part taxon-name-part-type="family">Bignoniaceae</tp:taxon-name-part></tp:taxon-name>) and <italic><tp:taxon-name><tp:taxon-name-part taxon-name-part-type="genus" reg="Acoelorraphe">Acoelorraphe</tp:taxon-name-part> <tp:taxon-name-part taxon-name-part-type="species" reg="wrightii">wrightii</tp:taxon-name-part></tp:taxon-name></italic> (Griseb. &amp; H.Wendl.) H.Wendl. ex Becc. (<tp:taxon-name><tp:taxon-name-part taxon-name-part-type="family">Arecaceae</tp:taxon-name-part></tp:taxon-name>), at the edge of <italic><tp:taxon-name><tp:taxon-name-part taxon-name-part-type="genus" reg="Pinus">Pinus</tp:taxon-name-part> <tp:taxon-name-part taxon-name-part-type="species" reg="caribaea">caribaea</tp:taxon-name-part></tp:taxon-name></italic> Morelet (<tp:taxon-name><tp:taxon-name-part taxon-name-part-type="family">Pinaceae</tp:taxon-name-part></tp:taxon-name>) woodland. Other components of the vegetation included <italic><tp:taxon-name><tp:taxon-name-part taxon-name-part-type="genus" reg="Alibertia">Alibertia</tp:taxon-name-part> <tp:taxon-name-part taxon-name-part-type="species" reg="edulis">edulis</tp:taxon-name-part></tp:taxon-name></italic> (Rich.) A.Rich. and <italic><tp:taxon-name><tp:taxon-name-part taxon-name-part-type="genus" reg="Roigella">Roigella</tp:taxon-name-part> <tp:taxon-name-part taxon-name-part-type="species" reg="correifolia">correifolia</tp:taxon-name-part></tp:taxon-name></italic> (Griseb.) Borhidi (<tp:taxon-name><tp:taxon-name-part taxon-name-part-type="family">Rubiaceae</tp:taxon-name-part></tp:taxon-name>), <italic><tp:taxon-name><tp:taxon-name-part taxon-name-part-type="genus" reg="Brya">Brya</tp:taxon-name-part> <tp:taxon-name-part taxon-name-part-type="species" reg="microphylla">microphylla</tp:taxon-name-part></tp:taxon-name></italic> Bisse (<tp:taxon-name><tp:taxon-name-part taxon-name-part-type="family">Fabaceae</tp:taxon-name-part></tp:taxon-name>), <italic><tp:taxon-name><tp:taxon-name-part taxon-name-part-type="genus" reg="Byrsonima">Byrsonima</tp:taxon-name-part> <tp:taxon-name-part taxon-name-part-type="species" reg="crassifolia">crassifolia</tp:taxon-name-part></tp:taxon-name></italic> (L.) Kunth (<tp:taxon-name><tp:taxon-name-part taxon-name-part-type="family">Malpighiaceae</tp:taxon-name-part></tp:taxon-name>), <italic><tp:taxon-name><tp:taxon-name-part taxon-name-part-type="genus" reg="Casearia">Casearia</tp:taxon-name-part> <tp:taxon-name-part taxon-name-part-type="species" reg="spinescens">spinescens</tp:taxon-name-part></tp:taxon-name></italic> (Sw.) Griseb. (<tp:taxon-name><tp:taxon-name-part taxon-name-part-type="family">Salicaceae</tp:taxon-name-part></tp:taxon-name>), <italic><tp:taxon-name><tp:taxon-name-part taxon-name-part-type="genus" reg="Cassytha">Cassytha</tp:taxon-name-part> <tp:taxon-name-part taxon-name-part-type="species" reg="filiformis">filiformis</tp:taxon-name-part></tp:taxon-name></italic> L. (<tp:taxon-name><tp:taxon-name-part taxon-name-part-type="family">Lauraceae</tp:taxon-name-part></tp:taxon-name>), <italic><tp:taxon-name><tp:taxon-name-part taxon-name-part-type="genus" reg="Cecropia">Cecropia</tp:taxon-name-part> <tp:taxon-name-part taxon-name-part-type="species" reg="peltata">peltata</tp:taxon-name-part></tp:taxon-name></italic> L. (<tp:taxon-name><tp:taxon-name-part taxon-name-part-type="family">Urticaceae</tp:taxon-name-part></tp:taxon-name>), <italic><tp:taxon-name><tp:taxon-name-part taxon-name-part-type="genus" reg="Cochlospermum">Cochlospermum</tp:taxon-name-part> <tp:taxon-name-part taxon-name-part-type="species" reg="vitifolium">vitifolium</tp:taxon-name-part></tp:taxon-name></italic> (Willd.) Spreng. (<tp:taxon-name><tp:taxon-name-part taxon-name-part-type="family">Bixaceae</tp:taxon-name-part></tp:taxon-name>), <italic><tp:taxon-name><tp:taxon-name-part taxon-name-part-type="genus" reg="Croton">Croton</tp:taxon-name-part> <tp:taxon-name-part taxon-name-part-type="species" reg="cerinus">cerinus</tp:taxon-name-part></tp:taxon-name></italic> Müll.Arg. (<tp:taxon-name><tp:taxon-name-part taxon-name-part-type="family">Euphorbiaceae</tp:taxon-name-part></tp:taxon-name>), <italic><tp:taxon-name><tp:taxon-name-part taxon-name-part-type="genus" reg="Davilla">Davilla</tp:taxon-name-part> <tp:taxon-name-part taxon-name-part-type="species" reg="rugosa">rugosa</tp:taxon-name-part></tp:taxon-name></italic> Poir. and <italic><tp:taxon-name><tp:taxon-name-part taxon-name-part-type="genus" reg="Doliocarpus">Doliocarpus</tp:taxon-name-part> <tp:taxon-name-part taxon-name-part-type="species" reg="dentatus">dentatus</tp:taxon-name-part></tp:taxon-name></italic> (Aubl.) Standl. (<tp:taxon-name><tp:taxon-name-part taxon-name-part-type="family">Dilleniaceae</tp:taxon-name-part></tp:taxon-name>), <italic><tp:taxon-name><tp:taxon-name-part taxon-name-part-type="genus" reg="Didymopanax">Didymopanax</tp:taxon-name-part> <tp:taxon-name-part taxon-name-part-type="species" reg="morototoni">morototoni</tp:taxon-name-part></tp:taxon-name></italic> (Aubl.) Decne. &amp; Planch. (<tp:taxon-name><tp:taxon-name-part taxon-name-part-type="family">Araliaceae</tp:taxon-name-part></tp:taxon-name>), <italic><tp:taxon-name><tp:taxon-name-part taxon-name-part-type="genus" reg="Lantana">Lantana</tp:taxon-name-part> <tp:taxon-name-part taxon-name-part-type="species" reg="involucrata">involucrata</tp:taxon-name-part></tp:taxon-name></italic> L. (<tp:taxon-name><tp:taxon-name-part taxon-name-part-type="family">Verbenaceae</tp:taxon-name-part></tp:taxon-name>), <italic><tp:taxon-name><tp:taxon-name-part taxon-name-part-type="genus" reg="Ouratea">Ouratea</tp:taxon-name-part> <tp:taxon-name-part taxon-name-part-type="species" reg="nitida">nitida</tp:taxon-name-part></tp:taxon-name></italic> (Sw.) Engl. (<tp:taxon-name><tp:taxon-name-part taxon-name-part-type="family">Ochnaceae</tp:taxon-name-part></tp:taxon-name>) and <italic><tp:taxon-name><tp:taxon-name-part taxon-name-part-type="genus" reg="Pachyanthus">Pachyanthus</tp:taxon-name-part> <tp:taxon-name-part taxon-name-part-type="species" reg="mantuensis">mantuensis</tp:taxon-name-part></tp:taxon-name></italic> Britton &amp; P.Wilson (<tp:taxon-name><tp:taxon-name-part taxon-name-part-type="family">Melastomataceae</tp:taxon-name-part></tp:taxon-name>).</p><p>In the open anthropogenic savannah habitat (a degraded pineland with adjacent <italic><tp:taxon-name><tp:taxon-name-part taxon-name-part-type="genus" reg="Eucalyptus">Eucalyptus</tp:taxon-name-part></tp:taxon-name></italic> spp. plantation and scattered <italic><tp:taxon-name><tp:taxon-name-part taxon-name-part-type="genus" reg="Pinus">Pinus</tp:taxon-name-part> <tp:taxon-name-part taxon-name-part-type="species" reg="caribaea">caribaea</tp:taxon-name-part></tp:taxon-name></italic> and <italic><tp:taxon-name><tp:taxon-name-part taxon-name-part-type="genus" reg="Eucalyptus">Eucalyptus</tp:taxon-name-part></tp:taxon-name></italic> trees), <italic><tp:taxon-name><tp:taxon-name-part taxon-name-part-type="genus" reg="Cubanicula">Cubanicula</tp:taxon-name-part></tp:taxon-name></italic> was found in full sun in a grassy sward with <italic><tp:taxon-name><tp:taxon-name-part taxon-name-part-type="genus" reg="Angelonia">Angelonia</tp:taxon-name-part> <tp:taxon-name-part taxon-name-part-type="species" reg="pilosella">pilosella</tp:taxon-name-part></tp:taxon-name></italic> J.Kickx f. and <italic><tp:taxon-name><tp:taxon-name-part taxon-name-part-type="genus" reg="Bacopa">Bacopa</tp:taxon-name-part> <tp:taxon-name-part taxon-name-part-type="species" reg="longipes">longipes</tp:taxon-name-part></tp:taxon-name></italic> (Pennell) Standl. (<tp:taxon-name><tp:taxon-name-part taxon-name-part-type="family">Plantaginaceae</tp:taxon-name-part></tp:taxon-name>), <italic><tp:taxon-name><tp:taxon-name-part taxon-name-part-type="genus" reg="Cassytha">Cassytha</tp:taxon-name-part> <tp:taxon-name-part taxon-name-part-type="species" reg="filiformis">filiformis</tp:taxon-name-part></tp:taxon-name></italic>, <italic><tp:taxon-name><tp:taxon-name-part taxon-name-part-type="genus" reg="Chamaecrista">Chamaecrista</tp:taxon-name-part> <tp:taxon-name-part taxon-name-part-type="species" reg="diphylla">diphylla</tp:taxon-name-part></tp:taxon-name></italic> (L.) Greene and <italic><tp:taxon-name><tp:taxon-name-part taxon-name-part-type="genus" reg="Mimosa">Mimosa</tp:taxon-name-part> <tp:taxon-name-part taxon-name-part-type="species" reg="pudica">pudica</tp:taxon-name-part></tp:taxon-name></italic> L. (<tp:taxon-name><tp:taxon-name-part taxon-name-part-type="family">Fabaceae</tp:taxon-name-part></tp:taxon-name>), <italic><tp:taxon-name><tp:taxon-name-part taxon-name-part-type="genus" reg="Diodia">Diodia</tp:taxon-name-part></tp:taxon-name></italic> sp. (<tp:taxon-name><tp:taxon-name-part taxon-name-part-type="family">Rubiaceae</tp:taxon-name-part></tp:taxon-name>), <tp:taxon-name><tp:taxon-name-part taxon-name-part-type="family">Eriocaulaceae</tp:taxon-name-part></tp:taxon-name>, <italic><tp:taxon-name><tp:taxon-name-part taxon-name-part-type="genus" reg="Hypericum">Hypericum</tp:taxon-name-part> <tp:taxon-name-part taxon-name-part-type="species" reg="styphelioides">styphelioides</tp:taxon-name-part></tp:taxon-name></italic> A.Rich. (<tp:taxon-name><tp:taxon-name-part taxon-name-part-type="family">Hypericaceae</tp:taxon-name-part></tp:taxon-name>), <italic><tp:taxon-name><tp:taxon-name-part taxon-name-part-type="genus" reg="Melochia">Melochia</tp:taxon-name-part> <tp:taxon-name-part taxon-name-part-type="species" reg="savannarum">savannarum</tp:taxon-name-part></tp:taxon-name></italic> Britton and <italic><tp:taxon-name><tp:taxon-name-part taxon-name-part-type="genus" reg="Waltheria">Waltheria</tp:taxon-name-part> <tp:taxon-name-part taxon-name-part-type="species" reg="indica">indica</tp:taxon-name-part></tp:taxon-name></italic> L. (<tp:taxon-name><tp:taxon-name-part taxon-name-part-type="family">Malvaceae</tp:taxon-name-part></tp:taxon-name>), <italic><tp:taxon-name><tp:taxon-name-part taxon-name-part-type="genus" reg="Paspalum">Paspalum</tp:taxon-name-part> <tp:taxon-name-part taxon-name-part-type="species" reg="notatum">notatum</tp:taxon-name-part></tp:taxon-name></italic> Flüggé (<tp:taxon-name><tp:taxon-name-part taxon-name-part-type="family">Poaceae</tp:taxon-name-part></tp:taxon-name>), <italic><tp:taxon-name><tp:taxon-name-part taxon-name-part-type="genus" reg="Phyllanthus">Phyllanthus</tp:taxon-name-part></tp:taxon-name></italic> sp. (<tp:taxon-name><tp:taxon-name-part taxon-name-part-type="family">Phyllanthaceae</tp:taxon-name-part></tp:taxon-name>), <italic><tp:taxon-name><tp:taxon-name-part taxon-name-part-type="genus" reg="Scirpus">Scirpus</tp:taxon-name-part></tp:taxon-name></italic> sp. (<tp:taxon-name><tp:taxon-name-part taxon-name-part-type="family">Cyperaceae</tp:taxon-name-part></tp:taxon-name>), <italic><tp:taxon-name><tp:taxon-name-part taxon-name-part-type="genus" reg="Stachytarpheta">Stachytarpheta</tp:taxon-name-part></tp:taxon-name></italic> sp. (<tp:taxon-name><tp:taxon-name-part taxon-name-part-type="family">Verbenaceae</tp:taxon-name-part></tp:taxon-name>), <italic><tp:taxon-name><tp:taxon-name-part taxon-name-part-type="genus" reg="Tetramicra">Tetramicra</tp:taxon-name-part> <tp:taxon-name-part taxon-name-part-type="species" reg="eulophiae">eulophiae</tp:taxon-name-part></tp:taxon-name></italic> Rchb.f. ex Griseb. (<tp:taxon-name><tp:taxon-name-part taxon-name-part-type="family">Orchidaceae</tp:taxon-name-part></tp:taxon-name>), <italic><tp:taxon-name><tp:taxon-name-part taxon-name-part-type="genus" reg="Tetrazygia">Tetrazygia</tp:taxon-name-part> <tp:taxon-name-part taxon-name-part-type="species" reg="discolor">discolor</tp:taxon-name-part></tp:taxon-name></italic> (L.) DC. (<tp:taxon-name><tp:taxon-name-part taxon-name-part-type="family">Melastomataceae</tp:taxon-name-part></tp:taxon-name>) and <italic><tp:taxon-name><tp:taxon-name-part taxon-name-part-type="genus" reg="Xyris">Xyris</tp:taxon-name-part></tp:taxon-name></italic> spp. (<tp:taxon-name><tp:taxon-name-part taxon-name-part-type="family">Xyridaceae</tp:taxon-name-part></tp:taxon-name>).</p><p>In the lakeside vegetation, <italic><tp:taxon-name><tp:taxon-name-part taxon-name-part-type="genus" reg="Cubanicula">Cubanicula</tp:taxon-name-part></tp:taxon-name></italic> was found in a range of microhabitats from sparse grass/sedgeland to the shallow slopes of wet seeps, with abundant <italic><tp:taxon-name><tp:taxon-name-part taxon-name-part-type="genus" reg="Drosera">Drosera</tp:taxon-name-part></tp:taxon-name></italic> spp. (<tp:taxon-name><tp:taxon-name-part taxon-name-part-type="family">Droseraceae</tp:taxon-name-part></tp:taxon-name>). The main associated grassland species were <italic><tp:taxon-name><tp:taxon-name-part taxon-name-part-type="genus" reg="Blechnum">Blechnum</tp:taxon-name-part> <tp:taxon-name-part taxon-name-part-type="species" reg="serrulatum">serrulatum</tp:taxon-name-part></tp:taxon-name></italic> Rich. (<tp:taxon-name><tp:taxon-name-part taxon-name-part-type="family">Blechnaceae</tp:taxon-name-part></tp:taxon-name>), <italic><tp:taxon-name><tp:taxon-name-part taxon-name-part-type="genus" reg="Cassytha">Cassytha</tp:taxon-name-part> <tp:taxon-name-part taxon-name-part-type="species" reg="filiformis">filiformis</tp:taxon-name-part></tp:taxon-name></italic>, <italic><tp:taxon-name><tp:taxon-name-part taxon-name-part-type="genus" reg="Chamaecrista">Chamaecrista</tp:taxon-name-part></tp:taxon-name></italic> sp. and <italic><tp:taxon-name><tp:taxon-name-part taxon-name-part-type="genus" reg="Desmodium">Desmodium</tp:taxon-name-part></tp:taxon-name></italic> sp. (<tp:taxon-name><tp:taxon-name-part taxon-name-part-type="family">Fabaceae</tp:taxon-name-part></tp:taxon-name>), <italic><tp:taxon-name><tp:taxon-name-part taxon-name-part-type="genus" reg="Drosera">Drosera</tp:taxon-name-part> <tp:taxon-name-part taxon-name-part-type="species" reg="intermedia">intermedia</tp:taxon-name-part></tp:taxon-name></italic> Hayne, <italic><tp:taxon-name><tp:taxon-name-part taxon-name-part-type="genus" reg="Hypericum">Hypericum</tp:taxon-name-part> <tp:taxon-name-part taxon-name-part-type="species" reg="styphelioides">styphelioides</tp:taxon-name-part></tp:taxon-name></italic>, <italic><tp:taxon-name><tp:taxon-name-part taxon-name-part-type="genus" reg="Lycopodiella">Lycopodiella</tp:taxon-name-part></tp:taxon-name></italic> sp. and <italic><tp:taxon-name><tp:taxon-name-part taxon-name-part-type="genus" reg="Lycopodium">Lycopodium</tp:taxon-name-part></tp:taxon-name></italic> sp. (<tp:taxon-name><tp:taxon-name-part taxon-name-part-type="family">Lycopodiaceae</tp:taxon-name-part></tp:taxon-name>), <italic><tp:taxon-name><tp:taxon-name-part taxon-name-part-type="genus" reg="Polygala">Polygala</tp:taxon-name-part> <tp:taxon-name-part taxon-name-part-type="species" reg="squamifolia">squamifolia</tp:taxon-name-part></tp:taxon-name></italic> C.Wright ex Griseb. (<tp:taxon-name><tp:taxon-name-part taxon-name-part-type="family">Polygalaceae</tp:taxon-name-part></tp:taxon-name>), <italic><tp:taxon-name><tp:taxon-name-part taxon-name-part-type="genus" reg="Rhexia">Rhexia</tp:taxon-name-part></tp:taxon-name></italic> sp. (<tp:taxon-name><tp:taxon-name-part taxon-name-part-type="family">Melastomataceae</tp:taxon-name-part></tp:taxon-name>), <italic><tp:taxon-name><tp:taxon-name-part taxon-name-part-type="genus" reg="Scirpus">Scirpus</tp:taxon-name-part></tp:taxon-name></italic> sp., <italic><tp:taxon-name><tp:taxon-name-part taxon-name-part-type="genus" reg="Spiranthes">Spiranthes</tp:taxon-name-part></tp:taxon-name></italic> sp. (<tp:taxon-name><tp:taxon-name-part taxon-name-part-type="family">Orchidaceae</tp:taxon-name-part></tp:taxon-name>), and <italic><tp:taxon-name><tp:taxon-name-part taxon-name-part-type="genus" reg="Xyris">Xyris</tp:taxon-name-part></tp:taxon-name></italic> sp., with occasional shrubs, including <italic><tp:taxon-name><tp:taxon-name-part taxon-name-part-type="genus" reg="Byrsonima">Byrsonima</tp:taxon-name-part> <tp:taxon-name-part taxon-name-part-type="species" reg="crassifolia">crassifolia</tp:taxon-name-part></tp:taxon-name></italic>, <italic><tp:taxon-name><tp:taxon-name-part taxon-name-part-type="genus" reg="Pachyanthus">Pachyanthus</tp:taxon-name-part></tp:taxon-name></italic> sp., and <italic><tp:taxon-name><tp:taxon-name-part taxon-name-part-type="genus" reg="Tetrazygia">Tetrazygia</tp:taxon-name-part> <tp:taxon-name-part taxon-name-part-type="species" reg="discolor">discolor</tp:taxon-name-part></tp:taxon-name></italic>.</p><p>Finally, in the lake basin habitat, <italic><tp:taxon-name><tp:taxon-name-part taxon-name-part-type="genus" reg="Cubanicula">Cubanicula</tp:taxon-name-part></tp:taxon-name></italic> was found on sandy soils with a higher organic matter content at the surface than in the other habitats. The population was scattered through dense tussock sedges and growing through dense leaf litter in association with <italic><tp:taxon-name><tp:taxon-name-part taxon-name-part-type="genus" reg="Telmatoblechnum">Telmatoblechnum</tp:taxon-name-part> <tp:taxon-name-part taxon-name-part-type="species" reg="serrulatum">serrulatum</tp:taxon-name-part></tp:taxon-name></italic> (Rich.) Perrie et al. (<tp:taxon-name><tp:taxon-name-part taxon-name-part-type="family">Blechnaceae</tp:taxon-name-part></tp:taxon-name>), <italic><tp:taxon-name><tp:taxon-name-part taxon-name-part-type="genus" reg="Centella">Centella</tp:taxon-name-part> <tp:taxon-name-part taxon-name-part-type="species" reg="asiatica">asiatica</tp:taxon-name-part></tp:taxon-name></italic> (L.) Urb. (<tp:taxon-name><tp:taxon-name-part taxon-name-part-type="family">Apiaceae</tp:taxon-name-part></tp:taxon-name>), <italic><tp:taxon-name><tp:taxon-name-part taxon-name-part-type="genus" reg="Chamaecrista">Chamaecrista</tp:taxon-name-part> <tp:taxon-name-part taxon-name-part-type="species" reg="diphylla">diphylla</tp:taxon-name-part></tp:taxon-name></italic> and <italic><tp:taxon-name><tp:taxon-name-part taxon-name-part-type="genus" reg="Rhynchospora">Rhynchospora</tp:taxon-name-part></tp:taxon-name></italic> sp. (<tp:taxon-name><tp:taxon-name-part taxon-name-part-type="family">Cyperaceae</tp:taxon-name-part></tp:taxon-name>), with occasional <italic><tp:taxon-name><tp:taxon-name-part taxon-name-part-type="genus" reg="Chrysobalanus">Chrysobalanus</tp:taxon-name-part> <tp:taxon-name-part taxon-name-part-type="species" reg="icaco">icaco</tp:taxon-name-part></tp:taxon-name></italic> L. (<tp:taxon-name><tp:taxon-name-part taxon-name-part-type="family">Chrysobalanaceae</tp:taxon-name-part></tp:taxon-name>).</p><p>The altitudinal range of these sites ranged from 3 m a.s.l. in the lake basin to 54 m a.s.l. in the pinelands.</p></tp:treatment-sec><tp:treatment-sec sec-type="phenology" id="SECID0EAWBG"><title>Phenology.</title><p>Flowering and fruiting between October and April.</p></tp:treatment-sec><tp:treatment-sec sec-type="conservation status" id="SECID0EFWBG"><title>Conservation status.</title><p><italic><tp:taxon-name><tp:taxon-name-part taxon-name-part-type="genus" reg="Cubanicula">Cubanicula</tp:taxon-name-part> <tp:taxon-name-part taxon-name-part-type="species" reg="xanthorrhizos">xanthorrhizos</tp:taxon-name-part></tp:taxon-name></italic> possesses a narrow <abbrev xmlns:xlink="http://www.w3.org/1999/xlink" xlink:title="Extent of Occurrence" id="ABBRID0EWWBG" xlink:type="simple">EOO</abbrev> (10,132 km<sup>2</sup>) and <abbrev xmlns:xlink="http://www.w3.org/1999/xlink" xlink:title="Area of Occurrence" id="ABBRID0E3WBG" xlink:type="simple">AOO</abbrev> (ca. 96 km<sup>2</sup>), being endemic to western Cuba. Thus, following <xref ref-type="bibr" rid="B21">IUCN’s (2001)</xref> recommendations, <italic><tp:taxon-name><tp:taxon-name-part taxon-name-part-type="genus" reg="Cubanicula">C.</tp:taxon-name-part> <tp:taxon-name-part taxon-name-part-type="species" reg="xanthorrhizos">xanthorrhizos</tp:taxon-name-part></tp:taxon-name></italic> should be considered as Endangered [EN, A2ac+B2b(ii, iii)+C1].</p></tp:treatment-sec><tp:treatment-sec><!--Section generated to contain objects referenced in tp:taxon-treatment.--><fig id="F1" position="float" orientation="portrait"><object-id xmlns:xlink="http://www.w3.org/1999/xlink" content-type="doi" xlink:type="simple">10.3897/phytokeys.169.57996.figure1</object-id><object-id xmlns:xlink="http://www.w3.org/1999/xlink" content-type="arpha" xlink:type="simple">CD1FC62C-BBF0-5D3A-B516-9335F112A54A</object-id><label>Figure 1.</label><caption><p><italic><tp:taxon-name><tp:taxon-name-part taxon-name-part-type="genus" reg="Cubanicula">Cubanicula</tp:taxon-name-part> <tp:taxon-name-part taxon-name-part-type="species" reg="xanthorrhizos">xanthorrhizos</tp:taxon-name-part></tp:taxon-name></italic> (C.Wright ex Griseb.) Hopper et al. <bold>A</bold> habitat <bold>B</bold> habit <bold>C</bold> cross-section of the stem showing the bright orange colouration <bold>D</bold> female regal jumping spider (<italic><tp:taxon-name><tp:taxon-name-part taxon-name-part-type="genus" reg="Phidippus">Phidippus</tp:taxon-name-part> <tp:taxon-name-part taxon-name-part-type="species" reg="regius">regius</tp:taxon-name-part></tp:taxon-name></italic>, <tp:taxon-name><tp:taxon-name-part taxon-name-part-type="family">Salticidae</tp:taxon-name-part></tp:taxon-name>) well camouflaged on <italic><tp:taxon-name><tp:taxon-name-part taxon-name-part-type="genus" reg="Cubanicula">C.</tp:taxon-name-part> <tp:taxon-name-part taxon-name-part-type="species" reg="xanthorrhizos">xanthorrhizos</tp:taxon-name-part></tp:taxon-name></italic><bold>E</bold> detail of the equitant leaves <bold>F, G</bold> inflorescence: <bold>F</bold> immature inflorescence <bold>G</bold> mature inflorescence <bold>H</bold> flower <bold>I</bold> detail of the androecium and gynoecium <bold>J</bold> immature capsule showing the persistent hairs along the septal ridges. All photos by R.J. Smith.</p></caption><graphic xmlns:xlink="http://www.w3.org/1999/xlink" xlink:href="phytokeys-169-001-g001.jpg" position="float" orientation="portrait" xlink:type="simple" id="oo_481927.jpg"><uri content-type="original_file" xlink:type="simple">https://binary.pensoft.net/fig/481927</uri></graphic></fig><fig id="F2" position="float" orientation="portrait"><object-id xmlns:xlink="http://www.w3.org/1999/xlink" content-type="doi" xlink:type="simple">10.3897/phytokeys.169.57996.figure2</object-id><object-id xmlns:xlink="http://www.w3.org/1999/xlink" content-type="arpha" xlink:type="simple">EB101615-3511-55F0-8739-1F5F28ED2A3B</object-id><label>Figure 2.</label><caption><p><italic><tp:taxon-name><tp:taxon-name-part taxon-name-part-type="genus" reg="Cubanicula">Cubanicula</tp:taxon-name-part> <tp:taxon-name-part taxon-name-part-type="species" reg="xanthorrhizos">xanthorrhizos</tp:taxon-name-part></tp:taxon-name></italic> (C.Wright ex Griseb.) Hopper et al. Full colour whole plant illustration. Illustration by E.J. Hickman. Scale bar: 1 cm.</p></caption><graphic xmlns:xlink="http://www.w3.org/1999/xlink" xlink:href="phytokeys-169-001-g002.jpg" position="float" orientation="portrait" xlink:type="simple" id="oo_481928.jpg"><uri content-type="original_file" xlink:type="simple">https://binary.pensoft.net/fig/481928</uri></graphic></fig><fig id="F3" position="float" orientation="portrait"><object-id xmlns:xlink="http://www.w3.org/1999/xlink" content-type="doi" xlink:type="simple">10.3897/phytokeys.169.57996.figure3</object-id><object-id xmlns:xlink="http://www.w3.org/1999/xlink" content-type="arpha" xlink:type="simple">5E39D201-1692-5CF9-815A-73D744C0703F</object-id><label>Figure 3.</label><caption><p><italic><tp:taxon-name><tp:taxon-name-part taxon-name-part-type="genus" reg="Cubanicula">Cubanicula</tp:taxon-name-part> <tp:taxon-name-part taxon-name-part-type="species" reg="xanthorrhizos">xanthorrhizos</tp:taxon-name-part></tp:taxon-name></italic> (C.Wright ex Griseb.) Hopper et al. <bold>A, B</bold> root: <bold>A</bold> root <bold>B</bold> cross-section <bold>C</bold> rhizome <bold>D</bold> leaf <bold>E</bold> branched cincinnus <bold>F</bold> flower bud <bold>G, H</bold> flower: <bold>G</bold> frontal view <bold>H</bold> side view <bold>I</bold> dissected perianth, showing nectar guides <bold>J</bold> flower with removed perianth, showing the androecium and gynoecium <bold>K</bold> hairs <bold>L–O</bold> stamens: <bold>L</bold> frontal view of a lateral stamen <bold>M</bold> dorsal view of a lateral stamen <bold>N</bold> frontal view of the medial stamen <bold>O</bold> dorsal view of the medial stamen <bold>P, Q</bold> gynoecium: <bold>P</bold>, gynoecium <bold>Q</bold> stigma <bold>R–U</bold> fruit: <bold>R</bold> immature capsule <bold>S</bold> capsule in longitudinal section <bold>T</bold> capsule in cross-section <bold>U</bold> dehisced capsule <bold>V–X</bold> seed: <bold>V</bold> dorsal view <bold>W</bold> ventral view <bold>X</bold> longitudinal section. Illustration by E.J. Hickman. Scale bars: 1.5 mm (<bold>A, B, J, P</bold>); 1 cm (<bold>C, E</bold>); 10.5 mm (<bold>D</bold>); 5 mm (<bold>F–I</bold>) ; 0.5 mm (<bold>K</bold>); 0.75 mm (<bold>L–O</bold>); 0.37 mm (<bold>Q</bold>); 3 mm (<bold>R–U</bold>); 0.9 mm (<bold>V–X</bold>).</p></caption><graphic xmlns:xlink="http://www.w3.org/1999/xlink" xlink:href="phytokeys-169-001-g003.jpg" position="float" orientation="portrait" xlink:type="simple" id="oo_481929.jpg"><uri content-type="original_file" xlink:type="simple">https://binary.pensoft.net/fig/481929</uri></graphic></fig><fig id="F4" position="float" orientation="portrait"><object-id xmlns:xlink="http://www.w3.org/1999/xlink" content-type="doi" xlink:type="simple">10.3897/phytokeys.169.57996.figure4</object-id><object-id xmlns:xlink="http://www.w3.org/1999/xlink" content-type="arpha" xlink:type="simple">1696AB4F-B4D3-56E5-AB8E-83D1DD832356</object-id><label>Figure 4.</label><caption><p>Comparison of fruit and seed morphology of <italic><tp:taxon-name><tp:taxon-name-part taxon-name-part-type="genus" reg="Cubanicula">Cubanicula</tp:taxon-name-part></tp:taxon-name></italic> Hopper et al., <italic><tp:taxon-name><tp:taxon-name-part taxon-name-part-type="genus" reg="Pyrrorhiza">Pyrrorhiza</tp:taxon-name-part></tp:taxon-name></italic> Maguire &amp; Wurdack, and <italic><tp:taxon-name><tp:taxon-name-part taxon-name-part-type="genus" reg="Xiphidium">Xiphidium</tp:taxon-name-part></tp:taxon-name></italic> Loefl <bold>A–D</bold><italic><tp:taxon-name><tp:taxon-name-part taxon-name-part-type="genus" reg="Cubanicula">C.</tp:taxon-name-part> <tp:taxon-name-part taxon-name-part-type="species" reg="xanthorrhizon">xanthorrhizon</tp:taxon-name-part></tp:taxon-name></italic> (C.Wright ex Griseb.) Hopper et al.: <bold>A</bold> immature fruit <bold>B</bold> fruit in longitudinal section <bold>C</bold> dehiscent mature fruit <bold>D</bold> seed (dorsal view, ventral view, and longitudinal section) <bold>E–H</bold><italic><tp:taxon-name><tp:taxon-name-part taxon-name-part-type="genus" reg="Pyrrorhiza">P.</tp:taxon-name-part> <tp:taxon-name-part taxon-name-part-type="species" reg="neblinae">neblinae</tp:taxon-name-part></tp:taxon-name></italic> Maguire &amp; Wurdack: <bold>E</bold> immature fruit <bold>F</bold> fruit in longitudinal section <bold>G</bold> dehiscent mature fruit <bold>H</bold> seed (dorsal view, ventral view, and longitudinal section) <bold>I–L</bold><italic><tp:taxon-name><tp:taxon-name-part taxon-name-part-type="genus" reg="Xiphidium">X.</tp:taxon-name-part> <tp:taxon-name-part taxon-name-part-type="species" reg="caeruleum">caeruleum</tp:taxon-name-part></tp:taxon-name></italic> Aubl.: <bold>I</bold> immature fruit <bold>J</bold> fruit in longitudinal section <bold>K</bold> non-dehiscent mature fruit <bold>L</bold> seed (ventral view, dorsal view, and longitudinal section). Illustration by E.J. Hickman. Scale bars: 2 mm (<bold>A–C, E–G, I–K</bold>); 1 mm (<bold>D, H, L</bold>).</p></caption><graphic xmlns:xlink="http://www.w3.org/1999/xlink" xlink:href="phytokeys-169-001-g004.jpg" position="float" orientation="portrait" xlink:type="simple" id="oo_481930.jpg"><uri content-type="original_file" xlink:type="simple">https://binary.pensoft.net/fig/481930</uri></graphic></fig><fig id="F5" position="float" orientation="portrait"><object-id xmlns:xlink="http://www.w3.org/1999/xlink" content-type="doi" xlink:type="simple">10.3897/phytokeys.169.57996.figure5</object-id><object-id xmlns:xlink="http://www.w3.org/1999/xlink" content-type="arpha" xlink:type="simple">AE388034-95BA-5190-9A1D-88CA49CA63D5</object-id><label>Figure 5.</label><caption><p>Distribution of <italic><tp:taxon-name><tp:taxon-name-part taxon-name-part-type="genus" reg="Cubanicula">Cubanicula</tp:taxon-name-part> <tp:taxon-name-part taxon-name-part-type="species" reg="xanthorrhizos">xanthorrhizos</tp:taxon-name-part></tp:taxon-name></italic> (C.Wright ex Griseb.) Hopper et al. Beige – Temperate Coniferous Forests and Boreal Forests; Light Green – Subtropical Coniferous Forests; Red – Deserts, Xeric Shrublands and Tropical Coniferous Forests; Maroon – Dry Broadleaf Forests; Green – Moist Broadleaf Forests.</p></caption><graphic xmlns:xlink="http://www.w3.org/1999/xlink" xlink:href="phytokeys-169-001-g005.jpg" position="float" orientation="portrait" xlink:type="simple" id="oo_481931.jpg"><uri content-type="original_file" xlink:type="simple">https://binary.pensoft.net/fig/481931</uri></graphic></fig></tp:treatment-sec><ref-list><ref id="B27"><mixed-citation xmlns:xlink="http://www.w3.org/1999/xlink" xlink:type="simple"><person-group><name name-style="western"><surname>Maas</surname><given-names>PJM</given-names></name><name name-style="western"><surname>Maas-van de Kamer</surname><given-names>H</given-names></name></person-group> (<year>1993</year>) <article-title><tp:taxon-name><tp:taxon-name-part taxon-name-part-type="family">Haemodoraceae</tp:taxon-name-part></tp:taxon-name>. Fl.</article-title><source>Neotropica</source><volume>61</volume>: <fpage>1</fpage>–<lpage>44</lpage>.</mixed-citation></ref><ref id="B16"><mixed-citation xmlns:xlink="http://www.w3.org/1999/xlink" xlink:type="simple"><person-group><name name-style="western"><surname>Hopper</surname><given-names>SD</given-names></name></person-group> (<year>2009</year>) <article-title>OCBIL theory: Towards an integrated understanding of the evolution, ecology and conservation of biodiversity on old, climatically-buffered, infertile landscapes.</article-title><source>Plant and Soil</source><volume>322</volume>(<issue>1–2</issue>): <fpage>49</fpage>–<lpage>86</lpage>. <ext-link xlink:type="simple" ext-link-type="doi" xlink:href="10.1007/s11104-009-0068-0">https://doi.org/10.1007/s11104-009-0068-0</ext-link></mixed-citation></ref><ref id="B21"><mixed-citation xmlns:xlink="http://www.w3.org/1999/xlink" xlink:type="simple"><institution xlink:type="simple">IUCN</institution> (<year>2001</year>) The IUCN Red List Of Threatened Species, version 2010.4. IUCN Red List Unit, Cambridge U.K. <ext-link xlink:type="simple" ext-link-type="uri" xlink:href="http://www.iucnredlist.org/">http://www.iucnredlist.org/</ext-link> [accessed: 2 February 2019]</mixed-citation></ref></ref-list></tp:taxon-treatment>
