# Supplementary material for: Revisiting the taxonomy of the Neotropical Haemodoraceae (Commelinales)
Source: PhytoKeys. 2020 Dec 4;169:1–59. doi: 10.3897/phytokeys.169.57996 (PMC7732820; doi:10.3897/phytokeys.169.57996)
Supplement: XML Treatment for Lachnanthes [file phytokeys.169.57996-treatment3.xml]

<!DOCTYPE tp:taxon-treatment
  PUBLIC "-//TaxonX//DTD Taxonomic Treatment Publishing DTD v0 20100105//EN" "tax-treatment-NSO.dtd">
<tp:taxon-treatment xmlns:tp="http://www.plazi.org/taxpub"><tp:treatment-meta><kwd-group><label>Taxon classification</label><kwd><named-content xmlns:xlink="http://www.w3.org/1999/xlink" content-type="kingdom">Plantae</named-content></kwd><kwd><named-content xmlns:xlink="http://www.w3.org/1999/xlink" content-type="order">Commelinales</named-content></kwd><kwd><named-content xmlns:xlink="http://www.w3.org/1999/xlink" content-type="family">Haemodoraceae</named-content></kwd></kwd-group><mixed-citation publication-type="journal"><person-group><name><surname>Pellegrini</surname><given-names>Marco O. O.</given-names></name><name><surname>Hickman</surname><given-names>Ellen J.</given-names></name><name><surname>Guttiérrez</surname><given-names>Jorge E.</given-names></name><name><surname>Smith</surname><given-names>Rhian J.</given-names></name><name><surname>Hopper</surname><given-names>Stephen D.</given-names></name></person-group><article-title>Revisiting the taxonomy of the Neotropical <tp:taxon-name><tp:taxon-name-part taxon-name-part-type="family">Haemodoraceae</tp:taxon-name-part></tp:taxon-name> (<tp:taxon-name><tp:taxon-name-part taxon-name-part-type="order">Commelinales</tp:taxon-name-part></tp:taxon-name>)</article-title><source>PhytoKeys</source><day>04</day><month>12</month><year>2020</year><volume>169</volume><fpage>1</fpage><lpage>59</lpage><pub-id pub-id-type="doi">10.3897/phytokeys.169.57996</pub-id></mixed-citation></tp:treatment-meta><tp:nomenclature><label>2.</label><tp:taxon-name><object-id xmlns:xlink="http://www.w3.org/1999/xlink" content-type="arpha" xlink:type="simple">22D6D26A-322D-59F6-ABF1-947C86E8D9CA</object-id>
              <tp:taxon-name-part taxon-name-part-type="genus" reg="Lachnanthes">Lachnanthes</tp:taxon-name-part>
            </tp:taxon-name><tp:taxon-authority>Elliott, Sketch Bot. S. Carolina 1: 47. 1816.</tp:taxon-authority><xref ref-type="fig" rid="F6">Figs 6</xref><xref ref-type="fig" rid="F7">, 7</xref><xref ref-type="fig" rid="F8">, 8</xref><tp:nomenclature-citation-list><tp:nomenclature-citation><tp:taxon-name>
                  <tp:taxon-name-part taxon-name-part-type="genus" reg="Camderia">Camderia</tp:taxon-name-part>
                </tp:taxon-name><comment>Dumort., Anal. Fam. Pl.: 80. 1829, nom. illeg. Type species. <tp:taxon-name><tp:taxon-name-part taxon-name-part-type="genus" reg="Heritiera">Heritiera</tp:taxon-name-part> <tp:taxon-name-part taxon-name-part-type="species" reg="tinctorum">tinctorum</tp:taxon-name-part></tp:taxon-name> Walter ex J.F.Gmel. [= <tp:taxon-name><tp:taxon-name-part taxon-name-part-type="genus" reg="Lachnanthes">Lachnanthes</tp:taxon-name-part> <tp:taxon-name-part taxon-name-part-type="species" reg="caroliniana">caroliniana</tp:taxon-name-part></tp:taxon-name> (Lam.) Dandy].</comment></tp:nomenclature-citation><tp:nomenclature-citation><tp:taxon-name>
                  <tp:taxon-name-part taxon-name-part-type="genus" reg="Heritiera">Heritiera</tp:taxon-name-part>
                </tp:taxon-name><comment>J.F.Gmel., Syst. Nat. (ed. 13) 2(1): 113. 1791, nom. illeg., non <tp:taxon-name><tp:taxon-name-part taxon-name-part-type="genus" reg="Heritiera">Heritiera</tp:taxon-name-part></tp:taxon-name> Aiton, nec <tp:taxon-name><tp:taxon-name-part taxon-name-part-type="genus" reg="Heritiera">Heritiera</tp:taxon-name-part></tp:taxon-name> Retz. Type species. <tp:taxon-name><tp:taxon-name-part taxon-name-part-type="genus" reg="Heritiera">Heritiera</tp:taxon-name-part> <tp:taxon-name-part taxon-name-part-type="species" reg="tinctorum">tinctorum</tp:taxon-name-part></tp:taxon-name> Walter ex J.F.Gmel. [= <tp:taxon-name><tp:taxon-name-part taxon-name-part-type="genus" reg="Lachnanthes">Lachnanthes</tp:taxon-name-part> <tp:taxon-name-part taxon-name-part-type="species" reg="caroliniana">caroliniana</tp:taxon-name-part></tp:taxon-name> (Lam.) Dandy].</comment></tp:nomenclature-citation><tp:nomenclature-citation><tp:taxon-name>
                  <tp:taxon-name-part taxon-name-part-type="genus" reg="Gyrotheca">Gyrotheca</tp:taxon-name-part>
                </tp:taxon-name><comment>Salisb., Trans. Hort. Soc. London 1: 327. 1812, nom. nud.</comment></tp:nomenclature-citation></tp:nomenclature-citation-list></tp:nomenclature><tp:treatment-sec sec-type="type species" id="SECID0EQ2BG"><title>Type species.</title><p><italic><tp:taxon-name><tp:taxon-name-part taxon-name-part-type="genus" reg="Lachnanthes">Lachnanthes</tp:taxon-name-part> <tp:taxon-name-part taxon-name-part-type="species" reg="tinctoria">tinctoria</tp:taxon-name-part></tp:taxon-name></italic> (Walter ex J.F.Gmel.) Elliott [= <italic><tp:taxon-name><tp:taxon-name-part taxon-name-part-type="genus" reg="Lachnanthes">Lachnanthes</tp:taxon-name-part> <tp:taxon-name-part taxon-name-part-type="species" reg="caroliniana">caroliniana</tp:taxon-name-part></tp:taxon-name></italic> (Lam.) Dandy].</p><fig id="F6" position="float" orientation="portrait"><object-id xmlns:xlink="http://www.w3.org/1999/xlink" content-type="doi" xlink:type="simple">10.3897/phytokeys.169.57996.figure6</object-id><object-id xmlns:xlink="http://www.w3.org/1999/xlink" content-type="arpha" xlink:type="simple">826BBFE6-C417-59C9-B2B5-3862ED0747A7</object-id><label>Figure 6.</label><caption><p><italic><tp:taxon-name><tp:taxon-name-part taxon-name-part-type="genus" reg="Lachnanthes">Lachnanthes</tp:taxon-name-part> <tp:taxon-name-part taxon-name-part-type="species" reg="caroliniana">caroliniana</tp:taxon-name-part></tp:taxon-name></italic> (Lam.) Dandy <bold>A</bold> swampy environment <bold>B</bold> detail of the red roots <bold>C</bold> habit of an adult flowering specimen <bold>D</bold> inflorescence showing external surface lanate and internal surface glabrous and yellow perianth <bold>E</bold> detail of a flower being visited by a bee <bold>F</bold> fruiting inflorescence, with the detail of a fruit in longitudinal section. <bold>A</bold> by U. Lorimer, <bold>B</bold> by J. Fowler, <bold>C, F</bold> by S. Zona and <bold>D, E</bold> by B. Peterson, fruit detail by J. Bradford.</p></caption><graphic xmlns:xlink="http://www.w3.org/1999/xlink" xlink:href="phytokeys-169-001-g006.jpg" position="float" orientation="portrait" xlink:type="simple" id="oo_481932.jpg"><uri content-type="original_file" xlink:type="simple">https://binary.pensoft.net/fig/481932</uri></graphic></fig></tp:treatment-sec><tp:treatment-sec sec-type="comments" id="SECID0EY4BG"><title>Comments.</title><p><italic><tp:taxon-name><tp:taxon-name-part taxon-name-part-type="genus" reg="Lachnanthes">Lachnanthes</tp:taxon-name-part></tp:taxon-name></italic> is morphologically and phylogenetically related to <italic><tp:taxon-name><tp:taxon-name-part taxon-name-part-type="genus" reg="Dilatris">Dilatris</tp:taxon-name-part></tp:taxon-name></italic> P.J.Bergius s.str., a yet undescribed African genus and <italic><tp:taxon-name><tp:taxon-name-part taxon-name-part-type="genus" reg="Haemodorum">Haemodorum</tp:taxon-name-part></tp:taxon-name></italic>, due to their red to orange roots, branched cincinni, upright tepals, three fertile stamens, inferior ovary and lenticellate and winged seeds (<xref ref-type="bibr" rid="B52">Simpson 1990</xref>, <xref ref-type="bibr" rid="B55">1998b</xref>; <xref ref-type="bibr" rid="B17">Hopper et al. 1999</xref>, <xref ref-type="bibr" rid="B19">2009</xref>; <xref ref-type="bibr" rid="B38">Pellegrini 2019</xref>; <xref ref-type="bibr" rid="B20">Hopper et al., in prep.</xref>). <italic><tp:taxon-name><tp:taxon-name-part taxon-name-part-type="genus" reg="Lachnanthes">Lachnanthes</tp:taxon-name-part></tp:taxon-name></italic> can be differentiated from <italic><tp:taxon-name><tp:taxon-name-part taxon-name-part-type="genus" reg="Haemodorum">Haemodorum</tp:taxon-name-part></tp:taxon-name></italic>, based on their roots being sand-binding or not (roots lacking a rhizosheath and not sand-binding in <italic><tp:taxon-name><tp:taxon-name-part taxon-name-part-type="genus" reg="Lachnanthes">Lachnanthes</tp:taxon-name-part></tp:taxon-name></italic> vs. with a rhizosheath and sand-binding in almost all species of <italic><tp:taxon-name><tp:taxon-name-part taxon-name-part-type="genus" reg="Haemodorum">Haemodorum</tp:taxon-name-part></tp:taxon-name></italic>), pubescence (present vs. absent), the consistency of the tepals (succulent vs. coriaceous) and the number of ovules per carpel (5–7 vs. 2) (<xref ref-type="bibr" rid="B14">Hickman 2019</xref>; <xref ref-type="bibr" rid="B38">Pellegrini 2019</xref>). On the other hand, <italic><tp:taxon-name><tp:taxon-name-part taxon-name-part-type="genus" reg="Lachnanthes">Lachnanthes</tp:taxon-name-part></tp:taxon-name></italic> can be differentiated from <italic><tp:taxon-name><tp:taxon-name-part taxon-name-part-type="genus" reg="Dilatris">Dilatris</tp:taxon-name-part></tp:taxon-name></italic> s.str. by its roots lacking a rhizosheath and not sand-binding (vs. with a rhizosheath and sand-binding in <italic><tp:taxon-name><tp:taxon-name-part taxon-name-part-type="genus" reg="Dilatris">Dilatris</tp:taxon-name-part></tp:taxon-name></italic> s.str.), outer tepals ½ times shorter than the inner tepals (vs. outer and inner tepals equal), tepals erect and lacking apical glands (vs. tepals patent, with apical glands), monomorphic stamens (vs. dimorphic), septal nectaries interlocular (vs. supralocular), 5–7 ovules per locule (vs. one), the absence of an anthocarp (vs. anthocarp present) and loculicidal capsules (vs. septifragal) (<xref ref-type="bibr" rid="B14">Hickman 2019</xref>; <xref ref-type="bibr" rid="B38">Pellegrini 2019</xref>). The differences between <italic><tp:taxon-name><tp:taxon-name-part taxon-name-part-type="genus" reg="Lachnanthes">Lachnanthes</tp:taxon-name-part></tp:taxon-name></italic> and the undescribed genus will be posteriorly discussed (<xref ref-type="bibr" rid="B20">Hopper et al. in prep.</xref>; <xref ref-type="bibr" rid="B42">Pellegrini et al., in prep.</xref>).</p><fig id="F7" position="float" orientation="portrait"><object-id xmlns:xlink="http://www.w3.org/1999/xlink" content-type="doi" xlink:type="simple">10.3897/phytokeys.169.57996.figure7</object-id><object-id xmlns:xlink="http://www.w3.org/1999/xlink" content-type="arpha" xlink:type="simple">AA375895-00A7-5663-8EB1-9A60F43EC32B</object-id><label>Figure 7.</label><caption><p><italic><tp:taxon-name><tp:taxon-name-part taxon-name-part-type="genus" reg="Lachnanthes">Lachnanthes</tp:taxon-name-part> <tp:taxon-name-part taxon-name-part-type="species" reg="caroliniana">caroliniana</tp:taxon-name-part></tp:taxon-name></italic> (Lam.) Dandy. Full colour whole plant illustration. Illustration by E.J. Hickman. Scale bar: 1 cm.</p></caption><graphic xmlns:xlink="http://www.w3.org/1999/xlink" xlink:href="phytokeys-169-001-g007.jpg" position="float" orientation="portrait" xlink:type="simple" id="oo_481933.jpg"><uri content-type="original_file" xlink:type="simple">https://binary.pensoft.net/fig/481933</uri></graphic></fig><fig id="F8" position="float" orientation="portrait"><object-id xmlns:xlink="http://www.w3.org/1999/xlink" content-type="doi" xlink:type="simple">10.3897/phytokeys.169.57996.figure8</object-id><object-id xmlns:xlink="http://www.w3.org/1999/xlink" content-type="arpha" xlink:type="simple">699EC334-FDF4-548A-8009-CB188BD49101</object-id><label>Figure 8.</label><caption><p><italic><tp:taxon-name><tp:taxon-name-part taxon-name-part-type="genus" reg="Lachnanthes">Lachnanthes</tp:taxon-name-part> <tp:taxon-name-part taxon-name-part-type="species" reg="caroliniana">caroliniana</tp:taxon-name-part></tp:taxon-name></italic> (Lam.) Dandy <bold>A, B</bold> root: <bold>A</bold> portion of the root <bold>B</bold> cross-section <bold>C</bold> rhizome in longitudinal section <bold>D</bold> cincinnus <bold>E</bold> flower <bold>F</bold> hair <bold>G–I</bold> perianth: <bold>G</bold> outer tepal (frontal and dorsal view) <bold>H</bold> dorsal view of a inner tepal <bold>I</bold> side view of the inner tepal with epipetalous stamen <bold>J</bold> anther (frontal and dorsal view) <bold>K–M</bold> gynoecium: <bold>K</bold> cross-section <bold>L</bold> longitudinal section <bold>M</bold> stigma <bold>N–S</bold> fruit: <bold>N</bold> immature capsule <bold>O</bold> cross-section <bold>P</bold> longitudinal section <bold>Q</bold> placenta with ovules in side view <bold>R</bold> placenta with ovules in dorsal view <bold>S</bold> dehisced capsule <bold>T–V</bold> seed: <bold>T</bold> dorsal view <bold>U</bold> ventral view <bold>V</bold> longitudinal section. Illustration by E.J. Hickman. Scale bars: 0.8 mm (<bold>A, B</bold>); 1 cm (<bold>C, D, T–V</bold>); 2 mm (<bold>E, G–J, N–S</bold>); 0.4 mm (<bold>F</bold>); 1.25 mm (<bold>K, L</bold>); 0.62 mm (<bold>M</bold>).</p></caption><graphic xmlns:xlink="http://www.w3.org/1999/xlink" xlink:href="phytokeys-169-001-g008.jpg" position="float" orientation="portrait" xlink:type="simple" id="oo_481934.jpg"><uri content-type="original_file" xlink:type="simple">https://binary.pensoft.net/fig/481934</uri></graphic></fig></tp:treatment-sec><ref-list><ref id="B52"><mixed-citation xmlns:xlink="http://www.w3.org/1999/xlink" xlink:type="simple"><person-group><name name-style="western"><surname>Simpson</surname><given-names>MG</given-names></name></person-group> (<year>1990</year>) <article-title>Phylogeny and classification of the <tp:taxon-name><tp:taxon-name-part taxon-name-part-type="family">Haemodoraceae</tp:taxon-name-part></tp:taxon-name>.</article-title><source>Annals of the Missouri Botanical Garden</source><volume>77</volume>(<issue>4</issue>): <fpage>722</fpage>–<lpage>784</lpage>. [pl. XXI–XXIII.] <ext-link xlink:type="simple" ext-link-type="doi" xlink:href="10.2307/2399670">https://doi.org/10.2307/2399670</ext-link></mixed-citation></ref><ref id="B55"><mixed-citation xmlns:xlink="http://www.w3.org/1999/xlink" xlink:type="simple"><person-group><name name-style="western"><surname>Simpson</surname><given-names>MG</given-names></name></person-group> (<year>1998b</year>) <article-title><tp:taxon-name><tp:taxon-name-part taxon-name-part-type="family">Haemodoraceae</tp:taxon-name-part></tp:taxon-name>.</article-title> In: <person-group><name name-style="western"><surname>Kubitzki</surname><given-names>K</given-names></name></person-group> (<role>Ed.</role>) <issue-title>The Families and Genera of Vascular Plants (Vol.</issue-title><source>4). Springer Verlag, Berlin</source>, <fpage>212</fpage>–<lpage>128</lpage>.</mixed-citation></ref><ref id="B17"><mixed-citation xmlns:xlink="http://www.w3.org/1999/xlink" xlink:type="simple"><person-group><name name-style="western"><surname>Hopper</surname><given-names>SD</given-names></name><name name-style="western"><surname>Fay</surname><given-names>MF</given-names></name><name name-style="western"><surname>Rossetto</surname><given-names>M</given-names></name><name name-style="western"><surname>Chase</surname><given-names>MW</given-names></name></person-group> (<year>1999</year>) <article-title>A molecular phylogenetic analysis of the bloodroot and kangaroo paw family, <tp:taxon-name><tp:taxon-name-part taxon-name-part-type="family">Haemodoraceae</tp:taxon-name-part></tp:taxon-name>: Taxonomic, biogeographic and conservation implications.</article-title><source>Botanical Journal of the Linnean Society</source><volume>131</volume>(<issue>3</issue>): <fpage>285</fpage>–<lpage>299</lpage>. <ext-link xlink:type="simple" ext-link-type="doi" xlink:href="10.1111/j.1095-8339.1999.tb00770.x">https://doi.org/10.1111/j.1095-8339.1999.tb00770.x</ext-link></mixed-citation></ref><ref id="B19"><mixed-citation xmlns:xlink="http://www.w3.org/1999/xlink" xlink:type="simple"><person-group><name name-style="western"><surname>Hopper</surname><given-names>SD</given-names></name><name name-style="western"><surname>Smith</surname><given-names>RJ</given-names></name><name name-style="western"><surname>Fay</surname><given-names>MF</given-names></name><name name-style="western"><surname>Manning</surname><given-names>JC</given-names></name><name name-style="western"><surname>Chase</surname><given-names>MW</given-names></name></person-group> (<year>2009</year>) <article-title>Molecular phylogenetics of <tp:taxon-name><tp:taxon-name-part taxon-name-part-type="family">Haemodoraceae</tp:taxon-name-part></tp:taxon-name> in the Greater Cape and Southwest Australian Floristic Regions.</article-title><source>Molecular Phylogenetics and Evolution</source><volume>51</volume>(<issue>1</issue>): <fpage>19</fpage>–<lpage>30</lpage>. <ext-link xlink:type="simple" ext-link-type="doi" xlink:href="10.1016/j.ympev.2008.11.015">https://doi.org/10.1016/j.ympev.2008.11.015</ext-link></mixed-citation></ref><ref id="B38"><mixed-citation xmlns:xlink="http://www.w3.org/1999/xlink" xlink:type="simple"><person-group><name name-style="western"><surname>Pellegrini</surname><given-names>MOO</given-names></name></person-group> (<year>2019</year>) Systematics of <tp:taxon-name><tp:taxon-name-part taxon-name-part-type="order">Commelinales</tp:taxon-name-part></tp:taxon-name> focusing on Neotropical lineages. PhD thesis. Universidade de São Paulo, São Paulo, SP, Brazil.</mixed-citation></ref><ref id="B20"><mixed-citation xmlns:xlink="http://www.w3.org/1999/xlink" xlink:type="simple"><person-group><name name-style="western"><surname>Hopper</surname><given-names>SD</given-names></name><name name-style="western"><surname>Smith</surname><given-names>RJ</given-names></name><name name-style="western"><surname>Chase</surname><given-names>MW</given-names></name><name name-style="western"><surname>Fay</surname><given-names>MF</given-names></name><name name-style="western"><surname>Gutiérrez</surname><given-names>JE</given-names></name><name name-style="western"><surname>Hickman</surname><given-names>EJ</given-names></name><name name-style="western"><surname>Manning</surname><given-names>JC</given-names></name><name name-style="western"><surname>Pellegrini</surname><given-names>MOO</given-names></name><name name-style="western"><surname>Rourke</surname><given-names>JP</given-names></name><name name-style="western"><surname>Simpson</surname><given-names>MG</given-names></name></person-group> (<year>in prep.</year>) Near-complete taxon sampling for <tp:taxon-name><tp:taxon-name-part taxon-name-part-type="family">Haemodoraceae</tp:taxon-name-part></tp:taxon-name> phylogenetics helps resolve enigmatic relationships in and between the Americas, South Africa, and Australia.</mixed-citation></ref><ref id="B14"><mixed-citation xmlns:xlink="http://www.w3.org/1999/xlink" xlink:type="simple"><person-group><name name-style="western"><surname>Hickman</surname><given-names>EJ</given-names></name></person-group> (<year>2019</year>) Discovery through illustration – botanical art, traits and their phylogeny in the <tp:taxon-name><tp:taxon-name-part taxon-name-part-type="family">Haemodoraceae</tp:taxon-name-part></tp:taxon-name>. PhD thesis, The University of Western Australia.</mixed-citation></ref><ref id="B42"><mixed-citation xmlns:xlink="http://www.w3.org/1999/xlink" xlink:type="simple"><person-group><name name-style="western"><surname>Pellegrini</surname><given-names>MOO</given-names></name><name name-style="western"><surname>Horn</surname><given-names>CN</given-names></name><name name-style="western"><surname>Faden</surname><given-names>RB</given-names></name><name name-style="western"><surname>Hopper</surname><given-names>SD</given-names></name><name name-style="western"><surname>Evans</surname><given-names>TM</given-names></name></person-group> (<year>in prep.</year>) Morphological phylogeny of <tp:taxon-name><tp:taxon-name-part taxon-name-part-type="order">Commelinales</tp:taxon-name-part></tp:taxon-name> (Monocots), based on a giant taxon-character matrix.</mixed-citation></ref></ref-list></tp:taxon-treatment>
