# Supplementary material for: Revisiting the taxonomy of the Neotropical Haemodoraceae (Commelinales)
Source: PhytoKeys. 2020 Dec 4;169:1–59. doi: 10.3897/phytokeys.169.57996 (PMC7732820; doi:10.3897/phytokeys.169.57996)
Supplement: XML Treatment for Lachnanthes caroliniana [file phytokeys.169.57996-treatment4.xml]

<!DOCTYPE tp:taxon-treatment
  PUBLIC "-//TaxonX//DTD Taxonomic Treatment Publishing DTD v0 20100105//EN" "tax-treatment-NSO.dtd">
<tp:taxon-treatment xmlns:tp="http://www.plazi.org/taxpub"><tp:treatment-meta><kwd-group><label>Taxon classification</label><kwd><named-content xmlns:xlink="http://www.w3.org/1999/xlink" content-type="kingdom">Plantae</named-content></kwd><kwd><named-content xmlns:xlink="http://www.w3.org/1999/xlink" content-type="order">Commelinales</named-content></kwd><kwd><named-content xmlns:xlink="http://www.w3.org/1999/xlink" content-type="family">Haemodoraceae</named-content></kwd></kwd-group><mixed-citation publication-type="journal"><person-group><name><surname>Pellegrini</surname><given-names>Marco O. O.</given-names></name><name><surname>Hickman</surname><given-names>Ellen J.</given-names></name><name><surname>Guttiérrez</surname><given-names>Jorge E.</given-names></name><name><surname>Smith</surname><given-names>Rhian J.</given-names></name><name><surname>Hopper</surname><given-names>Stephen D.</given-names></name></person-group><article-title>Revisiting the taxonomy of the Neotropical <tp:taxon-name><tp:taxon-name-part taxon-name-part-type="family">Haemodoraceae</tp:taxon-name-part></tp:taxon-name> (<tp:taxon-name><tp:taxon-name-part taxon-name-part-type="order">Commelinales</tp:taxon-name-part></tp:taxon-name>)</article-title><source>PhytoKeys</source><day>04</day><month>12</month><year>2020</year><volume>169</volume><fpage>1</fpage><lpage>59</lpage><pub-id pub-id-type="doi">10.3897/phytokeys.169.57996</pub-id></mixed-citation></tp:treatment-meta><tp:nomenclature><label>2.1.</label><tp:taxon-name><object-id xmlns:xlink="http://www.w3.org/1999/xlink" content-type="arpha" xlink:type="simple">44B44ADA-7CAE-530C-AF91-07A88A7AA826</object-id>
              <tp:taxon-name-part taxon-name-part-type="genus" reg="Lachnanthes">Lachnanthes</tp:taxon-name-part>
              <tp:taxon-name-part taxon-name-part-type="species" reg="caroliniana">caroliniana</tp:taxon-name-part>
            </tp:taxon-name><tp:taxon-authority>(Lam.) Dandy, J. Bot. 70: 329. 1932.</tp:taxon-authority><xref ref-type="fig" rid="F6">Figs 6</xref><xref ref-type="fig" rid="F7">, 7</xref><xref ref-type="fig" rid="F8">, 8</xref><tp:nomenclature-citation-list><tp:nomenclature-citation><tp:taxon-name>
                  <tp:taxon-name-part taxon-name-part-type="genus" reg="Dilatris">Dilatris</tp:taxon-name-part> <tp:taxon-name-part taxon-name-part-type="species" reg="caroliniana">caroliniana</tp:taxon-name-part></tp:taxon-name><comment>Lam., Tabl. encycl. 1: 127. 1791, as “<tp:taxon-name><tp:taxon-name-part taxon-name-part-type="genus" reg="Caroliana">Caroliana</tp:taxon-name-part></tp:taxon-name>”. Holotype. United States. North Carolina: s.loc., fl., fr., s.dat., Fraser s.n. (P-LA barcode P00382893!).</comment></tp:nomenclature-citation><tp:nomenclature-citation><tp:taxon-name>
                  <tp:taxon-name-part taxon-name-part-type="genus" reg="Heritiera">Heritiera</tp:taxon-name-part> <tp:taxon-name-part taxon-name-part-type="species" reg="tinctorium">tinctorium</tp:taxon-name-part></tp:taxon-name><comment>Walter ex J.F.Gmel., Syst. Nat. 2: 113. 1791, nom. superfl.</comment></tp:nomenclature-citation><tp:nomenclature-citation><tp:taxon-name>
                  <tp:taxon-name-part taxon-name-part-type="genus" reg="Heritiera">Heritiera</tp:taxon-name-part> <tp:taxon-name-part taxon-name-part-type="species" reg="gmelinii">gmelinii</tp:taxon-name-part></tp:taxon-name><comment>Michx., Fl. Bor.-Amer. 1: 21, pl. 4. 1803, as “<tp:taxon-name><tp:taxon-name-part taxon-name-part-type="genus" reg="Gmelini">Gmelini</tp:taxon-name-part></tp:taxon-name>”, nom. superfl.</comment></tp:nomenclature-citation><tp:nomenclature-citation><tp:taxon-name>
                  <tp:taxon-name-part taxon-name-part-type="genus" reg="Dilatris">Dilatris</tp:taxon-name-part> <tp:taxon-name-part taxon-name-part-type="species" reg="heritiera">heritiera</tp:taxon-name-part></tp:taxon-name><comment>Pers., Syn. Pl. 1: 54. 1805, nom. superfl.</comment></tp:nomenclature-citation><tp:nomenclature-citation><tp:taxon-name>
                  <tp:taxon-name-part taxon-name-part-type="genus" reg="Gyrotheca">Gyrotheca</tp:taxon-name-part> <tp:taxon-name-part taxon-name-part-type="species" reg="tinctoria">tinctoria</tp:taxon-name-part></tp:taxon-name><comment>Salisb., Trans. Hort. Soc. London 1: 327. 1812; <tp:taxon-name><tp:taxon-name-part taxon-name-part-type="genus" reg="Gyrotheca">Gyrotheca</tp:taxon-name-part> <tp:taxon-name-part taxon-name-part-type="species" reg="tinctoria">tinctoria</tp:taxon-name-part></tp:taxon-name> W.Stone, Pl. S. New Jersey 1: 354. 1911[1912], isonym.</comment></tp:nomenclature-citation><tp:nomenclature-citation><tp:taxon-name>
                  <tp:taxon-name-part taxon-name-part-type="genus" reg="Dilatris">Dilatris</tp:taxon-name-part> <tp:taxon-name-part taxon-name-part-type="species" reg="tinctoria">tinctoria</tp:taxon-name-part></tp:taxon-name><comment>Pursh, Fl. Amer. Sept. 1: 30–31. 1813[1814].</comment></tp:nomenclature-citation><tp:nomenclature-citation><tp:taxon-name>
                  <tp:taxon-name-part taxon-name-part-type="genus" reg="Lachnanthes">Lachnanthes</tp:taxon-name-part> <tp:taxon-name-part taxon-name-part-type="species" reg="tinctoria">tinctoria</tp:taxon-name-part></tp:taxon-name><comment>Elliott, Sketch Bot. S. Carolina 1(1): 47. 1816.</comment></tp:nomenclature-citation><tp:nomenclature-citation><tp:taxon-name>
                  <tp:taxon-name-part taxon-name-part-type="genus" reg="Lachnanthes">Lachnanthes</tp:taxon-name-part> <tp:taxon-name-part taxon-name-part-type="species" reg="tinctoria">tinctoria</tp:taxon-name-part> <tp:taxon-name-part taxon-name-part-type="infraspecific-rank">var.</tp:taxon-name-part> <tp:taxon-name-part taxon-name-part-type="variety" reg="major">major</tp:taxon-name-part></tp:taxon-name><comment>C.Wright ex Griseb., Cat. Pl. Cub.: 252. 1866. Lectotype (designated by <xref ref-type="bibr" rid="B27">Maas and Maas-van de Kamer 1993</xref>). CUBA. s.loc., fl., fr., 1860–1864, C. Wright 3270 (GOET barcode GOET004073!; isolectotypes: BM barcode BM000923988!; G barcode G00098220!, K barcode K000574289!, MO accession no. MO-202080!, NY barcodes 00073226!, 00073227!, P barcodes P00753470!, P00753471!, S accession no. S-R-3123!).</comment></tp:nomenclature-citation><tp:nomenclature-citation><tp:taxon-name>
                  <tp:taxon-name-part taxon-name-part-type="genus" reg="Anonymos">Anonymos</tp:taxon-name-part> <tp:taxon-name-part taxon-name-part-type="species" reg="tinctoria">tinctoria</tp:taxon-name-part></tp:taxon-name><comment>Walter, Fl. Carol.: 68. 1788, nom. rej.</comment></tp:nomenclature-citation></tp:nomenclature-citation-list></tp:nomenclature><tp:treatment-sec sec-type="distribution" id="SECID0ERLAI"><title>Distribution and habitat.</title><p><italic><tp:taxon-name><tp:taxon-name-part taxon-name-part-type="genus" reg="Lachnanthes">Lachnanthes</tp:taxon-name-part> <tp:taxon-name-part taxon-name-part-type="species" reg="caroliniana">caroliniana</tp:taxon-name-part></tp:taxon-name></italic> is known to occur from Nova Scotia (Canada) to Florida (USA), reaching Cuba (Fig. <xref ref-type="fig" rid="F9">9</xref>). It grows in marshy and acidic environments, swampy grasslands, and moist pine forests throughout its range, generally producing extensive clonal populations.</p><fig id="F9" position="float" orientation="portrait"><object-id xmlns:xlink="http://www.w3.org/1999/xlink" content-type="doi" xlink:type="simple">10.3897/phytokeys.169.57996.figure9</object-id><object-id xmlns:xlink="http://www.w3.org/1999/xlink" content-type="arpha" xlink:type="simple">40D1CCE6-BC4C-5A4C-BB3C-1D3CCD76DB60</object-id><label>Figure 9.</label><caption><p>Distribution of <italic><tp:taxon-name><tp:taxon-name-part taxon-name-part-type="genus" reg="Lachnanthes">Lachnanthes</tp:taxon-name-part> <tp:taxon-name-part taxon-name-part-type="species" reg="caroliniana">caroliniana</tp:taxon-name-part></tp:taxon-name></italic> (Lam.) Dandy. Beige – Temperate Coniferous Forests and Boreal Forests; Yellow – Temperate Grasslands, Savannahs and Shrublands; Pink – Temperate Broadleaf and Mixed Forests; Light Green – Subtropical Coniferous Forests; Red – Deserts, Xeric Shrublands and Tropical Coniferous Forests; Orange – Tropical/Subtropical Grasslands, Savannahs and Shrublands; Maroon – Dry Broadleaf Forests; Green – Moist Broadleaf Forests; Lilac – Montane Grasslands and Shrublands.</p></caption><graphic xmlns:xlink="http://www.w3.org/1999/xlink" xlink:href="phytokeys-169-001-g009.jpg" position="float" orientation="portrait" xlink:type="simple" id="oo_481935.jpg"><uri content-type="original_file" xlink:type="simple">https://binary.pensoft.net/fig/481935</uri></graphic></fig></tp:treatment-sec><tp:treatment-sec sec-type="phenology" id="SECID0E5MAI"><title>Phenology.</title><p>Flowers and fruits from April to November.</p></tp:treatment-sec><tp:treatment-sec sec-type="conservation status" id="SECID0EDNAI"><title>Conservation status.</title><p><italic><tp:taxon-name><tp:taxon-name-part taxon-name-part-type="genus" reg="Lachnanthes">Lachnanthes</tp:taxon-name-part> <tp:taxon-name-part taxon-name-part-type="species" reg="caroliniana">caroliniana</tp:taxon-name-part></tp:taxon-name></italic> possesses a wide <abbrev xmlns:xlink="http://www.w3.org/1999/xlink" xlink:title="Extent of Occurrence" id="ABBRID0EUNAI" xlink:type="simple">EOO</abbrev> (1,886,962 km<sup>2</sup>) but a narrow <abbrev xmlns:xlink="http://www.w3.org/1999/xlink" xlink:title="Area of Occurrence" id="ABBRID0E1NAI" xlink:type="simple">AOO</abbrev> (ca. 616 km<sup>2</sup>). Nonetheless, although generally abundant within its native range, <italic><tp:taxon-name><tp:taxon-name-part taxon-name-part-type="genus" reg="Lachnanthes">L.</tp:taxon-name-part> <tp:taxon-name-part taxon-name-part-type="species" reg="caroliniana">caroliniana</tp:taxon-name-part></tp:taxon-name></italic> is listed as Endangered in four USA States (i.e., Connecticut, Maryland, New York, and Tennessee), as Threatened in Rhode Island and of Special Concern in Massachusetts (USDA-NRCS 2013) and as Threatened in Canada (<xref ref-type="bibr" rid="B8">COSEWIC 2009</xref>). Thus, following <xref ref-type="bibr" rid="B21">IUCN’s (2001)</xref> recommendations, <italic><tp:taxon-name><tp:taxon-name-part taxon-name-part-type="genus" reg="Lachnanthes">L.</tp:taxon-name-part> <tp:taxon-name-part taxon-name-part-type="species" reg="caroliniana">caroliniana</tp:taxon-name-part></tp:taxon-name></italic> should be considered as Vulnerable (VU).</p></tp:treatment-sec><tp:treatment-sec sec-type="comments" id="SECID0E1OAI"><title>Comments.</title><p><italic><tp:taxon-name><tp:taxon-name-part taxon-name-part-type="genus" reg="Lachnanthes">Lachnanthes</tp:taxon-name-part> <tp:taxon-name-part taxon-name-part-type="species" reg="caroliniana">caroliniana</tp:taxon-name-part></tp:taxon-name></italic> is morphologically variable regarding stature and colouration, with much of this variation being related to environmental conditions. The roots and underground organs can range from yellowish-orange to dark red, the leaves, peduncles, bracts, and the outside of the tepals can range from light to dark green to bluish-green, and the tepals can be internal surface light green to yellowish-green to bright yellow. Aside from that, plants can range from 10 cm to over 100 cm tall.</p><p><italic><tp:taxon-name><tp:taxon-name-part taxon-name-part-type="genus" reg="Lachnanthes">Lachnanthes</tp:taxon-name-part> <tp:taxon-name-part taxon-name-part-type="species" reg="caroliniana">caroliniana</tp:taxon-name-part></tp:taxon-name></italic> is commonly considered a widespread weed in blueberry and cranberry crops (<xref ref-type="bibr" rid="B32">Meggitt and Aldrich 1959</xref>; <xref ref-type="bibr" rid="B46">Robertson 1976</xref>; <xref ref-type="bibr" rid="B33">Meyers et al. 2013</xref>), pastures (<xref ref-type="bibr" rid="B12">Ferrell et al. 2009</xref>) and to form extensive clonal populations followed by feral swine rooting disturbance (<xref ref-type="bibr" rid="B6">Boughton et al. 2016</xref>). Nonetheless, <italic><tp:taxon-name><tp:taxon-name-part taxon-name-part-type="genus" reg="Lachnanthes">L.</tp:taxon-name-part> <tp:taxon-name-part taxon-name-part-type="species" reg="caroliniana">caroliniana</tp:taxon-name-part></tp:taxon-name></italic> is an important nectar source for many insects (Hopper, pers. observ.) and a pollen source for bees and certain flies. It is viewed as an important “bridge species” supporting flower visitors in summer until fall (autumn) daisies begin to bloom (<xref ref-type="bibr" rid="B6">Boughton et al. 2016</xref>). Its seeds also constitute an important food source for sandhill cranes (<xref ref-type="bibr" rid="B69">Valentine and Noble 1970</xref>).</p></tp:treatment-sec><tp:treatment-sec><!--Section generated to contain objects referenced in tp:taxon-treatment.--><fig id="F6" position="float" orientation="portrait"><object-id xmlns:xlink="http://www.w3.org/1999/xlink" content-type="doi" xlink:type="simple">10.3897/phytokeys.169.57996.figure6</object-id><object-id xmlns:xlink="http://www.w3.org/1999/xlink" content-type="arpha" xlink:type="simple">826BBFE6-C417-59C9-B2B5-3862ED0747A7</object-id><label>Figure 6.</label><caption><p><italic><tp:taxon-name><tp:taxon-name-part taxon-name-part-type="genus" reg="Lachnanthes">Lachnanthes</tp:taxon-name-part> <tp:taxon-name-part taxon-name-part-type="species" reg="caroliniana">caroliniana</tp:taxon-name-part></tp:taxon-name></italic> (Lam.) Dandy <bold>A</bold> swampy environment <bold>B</bold> detail of the red roots <bold>C</bold> habit of an adult flowering specimen <bold>D</bold> inflorescence showing external surface lanate and internal surface glabrous and yellow perianth <bold>E</bold> detail of a flower being visited by a bee <bold>F</bold> fruiting inflorescence, with the detail of a fruit in longitudinal section. <bold>A</bold> by U. Lorimer, <bold>B</bold> by J. Fowler, <bold>C, F</bold> by S. Zona and <bold>D, E</bold> by B. Peterson, fruit detail by J. Bradford.</p></caption><graphic xmlns:xlink="http://www.w3.org/1999/xlink" xlink:href="phytokeys-169-001-g006.jpg" position="float" orientation="portrait" xlink:type="simple" id="oo_481932.jpg"><uri content-type="original_file" xlink:type="simple">https://binary.pensoft.net/fig/481932</uri></graphic></fig><fig id="F7" position="float" orientation="portrait"><object-id xmlns:xlink="http://www.w3.org/1999/xlink" content-type="doi" xlink:type="simple">10.3897/phytokeys.169.57996.figure7</object-id><object-id xmlns:xlink="http://www.w3.org/1999/xlink" content-type="arpha" xlink:type="simple">AA375895-00A7-5663-8EB1-9A60F43EC32B</object-id><label>Figure 7.</label><caption><p><italic><tp:taxon-name><tp:taxon-name-part taxon-name-part-type="genus" reg="Lachnanthes">Lachnanthes</tp:taxon-name-part> <tp:taxon-name-part taxon-name-part-type="species" reg="caroliniana">caroliniana</tp:taxon-name-part></tp:taxon-name></italic> (Lam.) Dandy. Full colour whole plant illustration. Illustration by E.J. Hickman. Scale bar: 1 cm.</p></caption><graphic xmlns:xlink="http://www.w3.org/1999/xlink" xlink:href="phytokeys-169-001-g007.jpg" position="float" orientation="portrait" xlink:type="simple" id="oo_481933.jpg"><uri content-type="original_file" xlink:type="simple">https://binary.pensoft.net/fig/481933</uri></graphic></fig><fig id="F8" position="float" orientation="portrait"><object-id xmlns:xlink="http://www.w3.org/1999/xlink" content-type="doi" xlink:type="simple">10.3897/phytokeys.169.57996.figure8</object-id><object-id xmlns:xlink="http://www.w3.org/1999/xlink" content-type="arpha" xlink:type="simple">699EC334-FDF4-548A-8009-CB188BD49101</object-id><label>Figure 8.</label><caption><p><italic><tp:taxon-name><tp:taxon-name-part taxon-name-part-type="genus" reg="Lachnanthes">Lachnanthes</tp:taxon-name-part> <tp:taxon-name-part taxon-name-part-type="species" reg="caroliniana">caroliniana</tp:taxon-name-part></tp:taxon-name></italic> (Lam.) Dandy <bold>A, B</bold> root: <bold>A</bold> portion of the root <bold>B</bold> cross-section <bold>C</bold> rhizome in longitudinal section <bold>D</bold> cincinnus <bold>E</bold> flower <bold>F</bold> hair <bold>G–I</bold> perianth: <bold>G</bold> outer tepal (frontal and dorsal view) <bold>H</bold> dorsal view of a inner tepal <bold>I</bold> side view of the inner tepal with epipetalous stamen <bold>J</bold> anther (frontal and dorsal view) <bold>K–M</bold> gynoecium: <bold>K</bold> cross-section <bold>L</bold> longitudinal section <bold>M</bold> stigma <bold>N–S</bold> fruit: <bold>N</bold> immature capsule <bold>O</bold> cross-section <bold>P</bold> longitudinal section <bold>Q</bold> placenta with ovules in side view <bold>R</bold> placenta with ovules in dorsal view <bold>S</bold> dehisced capsule <bold>T–V</bold> seed: <bold>T</bold> dorsal view <bold>U</bold> ventral view <bold>V</bold> longitudinal section. Illustration by E.J. Hickman. Scale bars: 0.8 mm (<bold>A, B</bold>); 1 cm (<bold>C, D, T–V</bold>); 2 mm (<bold>E, G–J, N–S</bold>); 0.4 mm (<bold>F</bold>); 1.25 mm (<bold>K, L</bold>); 0.62 mm (<bold>M</bold>).</p></caption><graphic xmlns:xlink="http://www.w3.org/1999/xlink" xlink:href="phytokeys-169-001-g008.jpg" position="float" orientation="portrait" xlink:type="simple" id="oo_481934.jpg"><uri content-type="original_file" xlink:type="simple">https://binary.pensoft.net/fig/481934</uri></graphic></fig></tp:treatment-sec><ref-list><ref id="B27"><mixed-citation xmlns:xlink="http://www.w3.org/1999/xlink" xlink:type="simple"><person-group><name name-style="western"><surname>Maas</surname><given-names>PJM</given-names></name><name name-style="western"><surname>Maas-van de Kamer</surname><given-names>H</given-names></name></person-group> (<year>1993</year>) <article-title><tp:taxon-name><tp:taxon-name-part taxon-name-part-type="family">Haemodoraceae</tp:taxon-name-part></tp:taxon-name>. Fl.</article-title><source>Neotropica</source><volume>61</volume>: <fpage>1</fpage>–<lpage>44</lpage>.</mixed-citation></ref><ref id="B8"><mixed-citation xmlns:xlink="http://www.w3.org/1999/xlink" xlink:type="simple"><institution xlink:type="simple">COSEWIC</institution> – Committee on the Status Of Endangered Wildlife in Canada (<year>2009</year>) <source>COSEWIC Assessment and Status Report on the Redroot, <italic><tp:taxon-name><tp:taxon-name-part taxon-name-part-type="genus">Lachnanthes</tp:taxon-name-part> <tp:taxon-name-part taxon-name-part-type="species">caroliniana</tp:taxon-name-part></tp:taxon-name></italic> in Canada.</source><publisher-name>COSEWIC</publisher-name>, <publisher-loc>Ottawa</publisher-loc>, <size units="page">34 pp</size>.</mixed-citation></ref><ref id="B21"><mixed-citation xmlns:xlink="http://www.w3.org/1999/xlink" xlink:type="simple"><institution xlink:type="simple">IUCN</institution> (<year>2001</year>) The IUCN Red List Of Threatened Species, version 2010.4. IUCN Red List Unit, Cambridge U.K. <ext-link xlink:type="simple" ext-link-type="uri" xlink:href="http://www.iucnredlist.org/">http://www.iucnredlist.org/</ext-link> [accessed: 2 February 2019]</mixed-citation></ref><ref id="B32"><mixed-citation xmlns:xlink="http://www.w3.org/1999/xlink" xlink:type="simple"><person-group><name name-style="western"><surname>Meggitt</surname><given-names>WF</given-names></name><name name-style="western"><surname>Aldrich</surname><given-names>RJ</given-names></name></person-group> (<year>1959</year>) <article-title>Amitrol for control of redroot in cranberries.</article-title><source>Weeds</source><volume>7</volume>(<issue>3</issue>): <fpage>271</fpage>–<lpage>276</lpage>. <ext-link xlink:type="simple" ext-link-type="doi" xlink:href="10.2307/4040334">https://doi.org/10.2307/4040334</ext-link></mixed-citation></ref><ref id="B46"><mixed-citation xmlns:xlink="http://www.w3.org/1999/xlink" xlink:type="simple"><institution xlink:type="simple">Robertson</institution> (<year>1976</year>) <article-title>The genera of <tp:taxon-name><tp:taxon-name-part taxon-name-part-type="family">Haemodoraceae</tp:taxon-name-part></tp:taxon-name> in the southeastern United States.</article-title><source>Journal of the Arnold Arboretum</source><volume>57</volume>: <fpage>205</fpage>–<lpage>216</lpage>. <ext-link xlink:type="simple" ext-link-type="doi" xlink:href="10.5962/bhl.part.28166">https://doi.org/10.5962/bhl.part.28166</ext-link></mixed-citation></ref><ref id="B33"><mixed-citation xmlns:xlink="http://www.w3.org/1999/xlink" xlink:type="simple"><person-group><name name-style="western"><surname>Meyers</surname><given-names>SL</given-names></name><name name-style="western"><surname>Jennings</surname><given-names>KM</given-names></name><name name-style="western"><surname>Monks</surname><given-names>DW</given-names></name><name name-style="western"><surname>Jordan</surname><given-names>DL</given-names></name><name name-style="western"><surname>Ballington</surname><given-names>JR</given-names></name></person-group> (<year>2013</year>) <article-title>Effect of PRE and POST Herbicides on Carolina Redroot (<italic><tp:taxon-name><tp:taxon-name-part taxon-name-part-type="genus">Lachnanthes</tp:taxon-name-part> <tp:taxon-name-part taxon-name-part-type="species">caroliniana</tp:taxon-name-part></tp:taxon-name></italic>) growth.</article-title><source>Weed Technology</source><volume>27</volume>(<issue>4</issue>): <fpage>747</fpage>–<lpage>751</lpage>. <ext-link xlink:type="simple" ext-link-type="doi" xlink:href="10.1614/WT-D-13-00029.1">https://doi.org/10.1614/WT-D-13-00029.1</ext-link></mixed-citation></ref><ref id="B12"><mixed-citation xmlns:xlink="http://www.w3.org/1999/xlink" xlink:type="simple"><person-group><name name-style="western"><surname>Ferrell</surname><given-names>J</given-names></name><name name-style="western"><surname>Sellers</surname><given-names>B</given-names></name><name name-style="western"><surname>Walter</surname><given-names>J</given-names></name></person-group> (<year>2009</year>) <source>Control of redroot (<italic><tp:taxon-name><tp:taxon-name-part taxon-name-part-type="genus">Lachnanthes</tp:taxon-name-part> <tp:taxon-name-part taxon-name-part-type="species">caroliniana</tp:taxon-name-part></tp:taxon-name></italic>) in pastures.</source><publisher-name>University of Florida Cooperative Extension Service</publisher-name>, <publisher-loc>Publication #SS AGR 290, Gainesville</publisher-loc>, <size units="page">2 pp</size>.</mixed-citation></ref><ref id="B6"><mixed-citation xmlns:xlink="http://www.w3.org/1999/xlink" xlink:type="simple"><person-group><name name-style="western"><surname>Boughton</surname><given-names>EH</given-names></name><name name-style="western"><surname>Boughton</surname><given-names>RK</given-names></name><name name-style="western"><surname>Griffith</surname><given-names>C</given-names></name><name name-style="western"><surname>Bernath-Plaisted</surname><given-names>J</given-names></name></person-group> (<year>2016</year>) <article-title>Reproductive traits of <italic><tp:taxon-name><tp:taxon-name-part taxon-name-part-type="genus">Lachnanthes</tp:taxon-name-part> <tp:taxon-name-part taxon-name-part-type="species">caroliniana</tp:taxon-name-part></tp:taxon-name></italic> (Lam.) Dandy related to patch formation following feral swine rooting disturbance.</article-title><source>The Journal of the Torrey Botanical Society</source><volume>143</volume>(<issue>3</issue>): <fpage>265</fpage>–<lpage>273</lpage>. <ext-link xlink:type="simple" ext-link-type="doi" xlink:href="10.3159/TORREY-D-15-00064.1">https://doi.org/10.3159/TORREY-D-15-00064.1</ext-link></mixed-citation></ref><ref id="B69"><mixed-citation xmlns:xlink="http://www.w3.org/1999/xlink" xlink:type="simple"><person-group><name name-style="western"><surname>Valentine Jr</surname><given-names>JM</given-names></name><name name-style="western"><surname>Noble</surname><given-names>RE</given-names></name></person-group> (<year>1970</year>) <article-title>A colony of sandhill cranes in Mississippi.</article-title><source>The Journal of Wildlife Management</source><volume>34</volume>(<issue>4</issue>): <fpage>761</fpage>–<lpage>768</lpage>. <ext-link xlink:type="simple" ext-link-type="doi" xlink:href="10.2307/3799141">https://doi.org/10.2307/3799141</ext-link></mixed-citation></ref></ref-list></tp:taxon-treatment>
