# Supplementary material for: Revisiting the taxonomy of the Neotropical Haemodoraceae (Commelinales)
Source: PhytoKeys. 2020 Dec 4;169:1–59. doi: 10.3897/phytokeys.169.57996 (PMC7732820; doi:10.3897/phytokeys.169.57996)
Supplement: XML Treatment for Pyrrorhiza [file phytokeys.169.57996-treatment5.xml]

<!DOCTYPE tp:taxon-treatment
  PUBLIC "-//TaxonX//DTD Taxonomic Treatment Publishing DTD v0 20100105//EN" "tax-treatment-NSO.dtd">
<tp:taxon-treatment xmlns:tp="http://www.plazi.org/taxpub"><tp:treatment-meta><kwd-group><label>Taxon classification</label><kwd><named-content xmlns:xlink="http://www.w3.org/1999/xlink" content-type="kingdom">Plantae</named-content></kwd><kwd><named-content xmlns:xlink="http://www.w3.org/1999/xlink" content-type="order">Commelinales</named-content></kwd><kwd><named-content xmlns:xlink="http://www.w3.org/1999/xlink" content-type="family">Haemodoraceae</named-content></kwd></kwd-group><mixed-citation publication-type="journal"><person-group><name><surname>Pellegrini</surname><given-names>Marco O. O.</given-names></name><name><surname>Hickman</surname><given-names>Ellen J.</given-names></name><name><surname>Guttiérrez</surname><given-names>Jorge E.</given-names></name><name><surname>Smith</surname><given-names>Rhian J.</given-names></name><name><surname>Hopper</surname><given-names>Stephen D.</given-names></name></person-group><article-title>Revisiting the taxonomy of the Neotropical <tp:taxon-name><tp:taxon-name-part taxon-name-part-type="family">Haemodoraceae</tp:taxon-name-part></tp:taxon-name> (<tp:taxon-name><tp:taxon-name-part taxon-name-part-type="order">Commelinales</tp:taxon-name-part></tp:taxon-name>)</article-title><source>PhytoKeys</source><day>04</day><month>12</month><year>2020</year><volume>169</volume><fpage>1</fpage><lpage>59</lpage><pub-id pub-id-type="doi">10.3897/phytokeys.169.57996</pub-id></mixed-citation></tp:treatment-meta><tp:nomenclature><label>3.</label><tp:taxon-name><object-id xmlns:xlink="http://www.w3.org/1999/xlink" content-type="arpha" xlink:type="simple">5D9E9248-34C2-5D25-AD04-39DB95A7DA42</object-id>
              <tp:taxon-name-part taxon-name-part-type="genus" reg="Pyrrorhiza">Pyrrorhiza</tp:taxon-name-part>
            </tp:taxon-name><tp:taxon-authority>Maguire &amp; Wurdack, Mem. New York Bot. Gard. 9(3): 318. 1957.</tp:taxon-authority><xref ref-type="fig" rid="F10">Figs 10</xref><xref ref-type="fig" rid="F11">, 11</xref></tp:nomenclature><tp:treatment-sec sec-type="type species" id="SECID0EESAI"><title>Type species.</title><p><italic><tp:taxon-name><tp:taxon-name-part taxon-name-part-type="genus" reg="Pyrrorhiza">Pyrrorhiza</tp:taxon-name-part> <tp:taxon-name-part taxon-name-part-type="species" reg="neblinae">neblinae</tp:taxon-name-part></tp:taxon-name></italic> Maguire &amp; Wurdack.</p></tp:treatment-sec><tp:treatment-sec sec-type="comments" id="SECID0EVSAI"><title>Comments.</title><p><italic><tp:taxon-name><tp:taxon-name-part taxon-name-part-type="genus" reg="Pyrrorhiza">Pyrrorhiza</tp:taxon-name-part></tp:taxon-name></italic> was initially considered as being closely related to <italic><tp:taxon-name><tp:taxon-name-part taxon-name-part-type="genus" reg="Schiekia">Schiekia</tp:taxon-name-part></tp:taxon-name></italic> Meisn. (<xref ref-type="bibr" rid="B29">Maguire and Wurdack 1957</xref>), a view supported by the morphological phylogeny of <xref ref-type="bibr" rid="B52">Simpson (1990)</xref>, but not supported by the anatomical studies of <xref ref-type="bibr" rid="B1">Aerne-Hains and Simpson (2017)</xref>, the molecular phylogeny of <xref ref-type="bibr" rid="B20">Hopper et al. (in prep.)</xref> and the new morphological phylogeny for the family (<xref ref-type="bibr" rid="B38">Pellegrini 2019</xref>). As currently understood, <italic><tp:taxon-name><tp:taxon-name-part taxon-name-part-type="genus" reg="Pyrrorhiza">Pyrrorhiza</tp:taxon-name-part></tp:taxon-name></italic> is sister to <italic><tp:taxon-name><tp:taxon-name-part taxon-name-part-type="genus" reg="Cubanicula">Cubanicula</tp:taxon-name-part></tp:taxon-name></italic>, with both being sister to <italic><tp:taxon-name><tp:taxon-name-part taxon-name-part-type="genus" reg="Xiphidium">Xiphidium</tp:taxon-name-part></tp:taxon-name></italic> s.str. (<xref ref-type="bibr" rid="B20">Hopper et al. in prep.</xref>). The supposed relation between <italic><tp:taxon-name><tp:taxon-name-part taxon-name-part-type="genus" reg="Pyrrorhiza">Pyrrorhiza</tp:taxon-name-part></tp:taxon-name></italic> and <italic><tp:taxon-name><tp:taxon-name-part taxon-name-part-type="genus" reg="Schiekia">Schiekia</tp:taxon-name-part></tp:taxon-name></italic> was thought to be supported by the zygomorphic perianth, dimorphic stamens, and the discontinuous subexterior exine wall (<xref ref-type="bibr" rid="B49">Simpson 1983</xref>, <xref ref-type="bibr" rid="B52">1990</xref>). However, the first two characters are clearly homoplastic in <tp:taxon-name>Haemodoroideae</tp:taxon-name>, while the third seems to be a convergence between <italic><tp:taxon-name><tp:taxon-name-part taxon-name-part-type="genus" reg="Pyrrorhiza">Pyrrorhiza</tp:taxon-name-part></tp:taxon-name></italic> and <italic><tp:taxon-name><tp:taxon-name-part taxon-name-part-type="genus" reg="Schiekia">Schiekia</tp:taxon-name-part></tp:taxon-name></italic> (<xref ref-type="bibr" rid="B38">Pellegrini 2019</xref>). <italic><tp:taxon-name><tp:taxon-name-part taxon-name-part-type="genus" reg="Pyrrorhiza">Pyrrorhiza</tp:taxon-name-part></tp:taxon-name></italic> shares with <italic><tp:taxon-name><tp:taxon-name-part taxon-name-part-type="genus" reg="Cubanicula">Cubanicula</tp:taxon-name-part></tp:taxon-name></italic> and <italic><tp:taxon-name><tp:taxon-name-part taxon-name-part-type="genus" reg="Xiphidium">Xiphidium</tp:taxon-name-part></tp:taxon-name></italic> s.str. the sand-binding roots, campanulate and pollen rewarding flowers, mainly white perianth, tepals with an apical black mucron, anthers as long as to ca. ½ times shorter than the filaments and enlarged placental attachments subtending the ovules and fruits with thickened septal ridges (<xref ref-type="bibr" rid="B38">Pellegrini 2019</xref>). It shares exclusively with <italic><tp:taxon-name><tp:taxon-name-part taxon-name-part-type="genus" reg="Cubanicula">Cubanicula</tp:taxon-name-part></tp:taxon-name></italic> the peculiar lenticellate seeds with the testa’s margin covered with coarse trichomes (<xref ref-type="bibr" rid="B14">Hickman 2019</xref>; <xref ref-type="bibr" rid="B38">Pellegrini 2019</xref>).</p><fig id="F10" position="float" orientation="portrait"><object-id xmlns:xlink="http://www.w3.org/1999/xlink" content-type="doi" xlink:type="simple">10.3897/phytokeys.169.57996.figure10</object-id><object-id xmlns:xlink="http://www.w3.org/1999/xlink" content-type="arpha" xlink:type="simple">11B51FB5-3A6C-5382-BBDC-DFADD34C794C</object-id><label>Figure 10.</label><caption><p><italic><tp:taxon-name><tp:taxon-name-part taxon-name-part-type="genus" reg="Pyrrorhiza">Pyrrorhiza</tp:taxon-name-part> <tp:taxon-name-part taxon-name-part-type="species" reg="neblinae">neblinae</tp:taxon-name-part></tp:taxon-name></italic> Maguire &amp; Wurdack <bold>A</bold> Cerro de la Neblina <bold>B</bold> detail of the vegetation at the top of the Cerro de la Neblina with <italic><tp:taxon-name><tp:taxon-name-part taxon-name-part-type="genus" reg="Bonnetia">Bonnetia</tp:taxon-name-part> <tp:taxon-name-part taxon-name-part-type="species" reg="maguireorum">maguireorum</tp:taxon-name-part></tp:taxon-name></italic> in flower <bold>C</bold> habit <bold>D</bold> flowering habit <bold>E</bold> inflorescence showing the spathaceous bracteoles and floral buds <bold>F</bold> inflorescence bearing immature capsules. <bold>A</bold> by B. Means, <bold>B</bold> by C. Brewer-Carias, <bold>C–F</bold> by A. Weitzman.</p></caption><graphic xmlns:xlink="http://www.w3.org/1999/xlink" xlink:href="phytokeys-169-001-g010.jpg" position="float" orientation="portrait" xlink:type="simple" id="oo_481936.jpg"><uri content-type="original_file" xlink:type="simple">https://binary.pensoft.net/fig/481936</uri></graphic></fig></tp:treatment-sec><tp:treatment-sec><!--Section generated to contain objects referenced in tp:taxon-treatment.--><fig id="F11" position="float" orientation="portrait"><object-id xmlns:xlink="http://www.w3.org/1999/xlink" content-type="doi" xlink:type="simple">10.3897/phytokeys.169.57996.figure11</object-id><object-id xmlns:xlink="http://www.w3.org/1999/xlink" content-type="arpha" xlink:type="simple">39FDC3DC-4830-5087-8712-3A9E01BE2D8B</object-id><label>Figure 11.</label><caption><p><italic><tp:taxon-name><tp:taxon-name-part taxon-name-part-type="genus" reg="Pyrrorhiza">Pyrrorhiza</tp:taxon-name-part> <tp:taxon-name-part taxon-name-part-type="species" reg="neblinae">neblinae</tp:taxon-name-part></tp:taxon-name></italic> Maguire &amp; Wurdack <bold>A</bold> whole plant <bold>B, C</bold> cincinnus: <bold>B</bold> young cincinnus with flower buds <bold>C</bold> older cincinnus with fruits, pre-anthesis flowers and flower buds <bold>D</bold> hairs <bold>E</bold> flower bud with bracteole <bold>F</bold> flower at pre-anthesis <bold>G</bold> dissected perianth, showing the lack of nectar guides <bold>H</bold> filiform staminode <bold>I–J</bold> stamen: <bold>I</bold> frontal view <bold>J</bold> dorsal view <bold>K</bold> flower with the perianth removed, showing the androecium and gynoecium <bold>L</bold> stigma <bold>M–O</bold> fruit: <bold>M</bold> immature capsule <bold>N</bold> capsule in longitudinal section <bold>O</bold> dehiscent capsule <bold>P–R</bold> seed: <bold>P</bold> dorsal view <bold>Q</bold> ventral view <bold>R</bold> longitudinal section. Illustration by E.J. Hickman. Scale bars: 2 cm (<bold>A, G, M–O</bold>); 0.5 cm (<bold>B, C, H</bold>); 0.25 mm (<bold>D</bold>); 1.5 mm (<bold>E, F</bold>); 1 mm (<bold>I, J, P–R</bold>); 0.75 mm (<bold>K</bold>); 0.1 mm (<bold>L</bold>).</p></caption><graphic xmlns:xlink="http://www.w3.org/1999/xlink" xlink:href="phytokeys-169-001-g011.jpg" position="float" orientation="portrait" xlink:type="simple" id="oo_481937.jpg"><uri content-type="original_file" xlink:type="simple">https://binary.pensoft.net/fig/481937</uri></graphic></fig></tp:treatment-sec><ref-list><ref id="B29"><mixed-citation xmlns:xlink="http://www.w3.org/1999/xlink" xlink:type="simple"><person-group><name name-style="western"><surname>Maguire</surname><given-names>B</given-names></name><name name-style="western"><surname>Wurdack</surname><given-names>JJ</given-names></name></person-group> (<year>1957</year>) <article-title>The Botany of the Guayana Highland– Part II.</article-title><source>Memoirs of the New York Botanical Garden</source><volume>9</volume>(<issue>3</issue>): <fpage>235</fpage>–<lpage>392</lpage>.</mixed-citation></ref><ref id="B52"><mixed-citation xmlns:xlink="http://www.w3.org/1999/xlink" xlink:type="simple"><person-group><name name-style="western"><surname>Simpson</surname><given-names>MG</given-names></name></person-group> (<year>1990</year>) <article-title>Phylogeny and classification of the <tp:taxon-name><tp:taxon-name-part taxon-name-part-type="family">Haemodoraceae</tp:taxon-name-part></tp:taxon-name>.</article-title><source>Annals of the Missouri Botanical Garden</source><volume>77</volume>(<issue>4</issue>): <fpage>722</fpage>–<lpage>784</lpage>. [pl. XXI–XXIII.] <ext-link xlink:type="simple" ext-link-type="doi" xlink:href="10.2307/2399670">https://doi.org/10.2307/2399670</ext-link></mixed-citation></ref><ref id="B1"><mixed-citation xmlns:xlink="http://www.w3.org/1999/xlink" xlink:type="simple"><person-group><name name-style="western"><surname>Aerne-Hains</surname><given-names>L</given-names></name><name name-style="western"><surname>Simpson</surname><given-names>MG</given-names></name></person-group> (<year>2017</year>) <article-title>Vegetative anatomy of the <tp:taxon-name><tp:taxon-name-part taxon-name-part-type="family">Haemodoraceae</tp:taxon-name-part></tp:taxon-name> and its phylogenetic significance.</article-title><source>International Journal of Plant Sciences</source><volume>178</volume>(<issue>2</issue>): <fpage>117</fpage>–<lpage>156</lpage>. <ext-link xlink:type="simple" ext-link-type="doi" xlink:href="10.1086/689199">https://doi.org/10.1086/689199</ext-link></mixed-citation></ref><ref id="B20"><mixed-citation xmlns:xlink="http://www.w3.org/1999/xlink" xlink:type="simple"><person-group><name name-style="western"><surname>Hopper</surname><given-names>SD</given-names></name><name name-style="western"><surname>Smith</surname><given-names>RJ</given-names></name><name name-style="western"><surname>Chase</surname><given-names>MW</given-names></name><name name-style="western"><surname>Fay</surname><given-names>MF</given-names></name><name name-style="western"><surname>Gutiérrez</surname><given-names>JE</given-names></name><name name-style="western"><surname>Hickman</surname><given-names>EJ</given-names></name><name name-style="western"><surname>Manning</surname><given-names>JC</given-names></name><name name-style="western"><surname>Pellegrini</surname><given-names>MOO</given-names></name><name name-style="western"><surname>Rourke</surname><given-names>JP</given-names></name><name name-style="western"><surname>Simpson</surname><given-names>MG</given-names></name></person-group> (<year>in prep.</year>) Near-complete taxon sampling for <tp:taxon-name><tp:taxon-name-part taxon-name-part-type="family">Haemodoraceae</tp:taxon-name-part></tp:taxon-name> phylogenetics helps resolve enigmatic relationships in and between the Americas, South Africa, and Australia.</mixed-citation></ref><ref id="B38"><mixed-citation xmlns:xlink="http://www.w3.org/1999/xlink" xlink:type="simple"><person-group><name name-style="western"><surname>Pellegrini</surname><given-names>MOO</given-names></name></person-group> (<year>2019</year>) Systematics of <tp:taxon-name><tp:taxon-name-part taxon-name-part-type="order">Commelinales</tp:taxon-name-part></tp:taxon-name> focusing on Neotropical lineages. PhD thesis. Universidade de São Paulo, São Paulo, SP, Brazil.</mixed-citation></ref><ref id="B49"><mixed-citation xmlns:xlink="http://www.w3.org/1999/xlink" xlink:type="simple"><person-group><name name-style="western"><surname>Simpson</surname><given-names>MG</given-names></name></person-group> (<year>1983</year>) <article-title>Pollen ultrastructure of the <tp:taxon-name><tp:taxon-name-part taxon-name-part-type="family">Haemodoraceae</tp:taxon-name-part></tp:taxon-name> and its taxonomic significance.</article-title><source>Grana</source><volume>22</volume>(<issue>2</issue>): <fpage>79</fpage>–<lpage>103</lpage>. <ext-link xlink:type="simple" ext-link-type="doi" xlink:href="10.1080/00173138309431969">https://doi.org/10.1080/00173138309431969</ext-link></mixed-citation></ref><ref id="B14"><mixed-citation xmlns:xlink="http://www.w3.org/1999/xlink" xlink:type="simple"><person-group><name name-style="western"><surname>Hickman</surname><given-names>EJ</given-names></name></person-group> (<year>2019</year>) Discovery through illustration – botanical art, traits and their phylogeny in the <tp:taxon-name><tp:taxon-name-part taxon-name-part-type="family">Haemodoraceae</tp:taxon-name-part></tp:taxon-name>. PhD thesis, The University of Western Australia.</mixed-citation></ref></ref-list></tp:taxon-treatment>
