# Supplementary material for: Revisiting the taxonomy of the Neotropical Haemodoraceae (Commelinales)
Source: PhytoKeys. 2020 Dec 4;169:1–59. doi: 10.3897/phytokeys.169.57996 (PMC7732820; doi:10.3897/phytokeys.169.57996)
Supplement: XML Treatment for Pyrrorhiza neblinae [file phytokeys.169.57996-treatment6.xml]

<!DOCTYPE tp:taxon-treatment
  PUBLIC "-//TaxonX//DTD Taxonomic Treatment Publishing DTD v0 20100105//EN" "tax-treatment-NSO.dtd">
<tp:taxon-treatment xmlns:tp="http://www.plazi.org/taxpub"><tp:treatment-meta><kwd-group><label>Taxon classification</label><kwd><named-content xmlns:xlink="http://www.w3.org/1999/xlink" content-type="kingdom">Plantae</named-content></kwd><kwd><named-content xmlns:xlink="http://www.w3.org/1999/xlink" content-type="order">Commelinales</named-content></kwd><kwd><named-content xmlns:xlink="http://www.w3.org/1999/xlink" content-type="family">Haemodoraceae</named-content></kwd></kwd-group><mixed-citation publication-type="journal"><person-group><name><surname>Pellegrini</surname><given-names>Marco O. O.</given-names></name><name><surname>Hickman</surname><given-names>Ellen J.</given-names></name><name><surname>Guttiérrez</surname><given-names>Jorge E.</given-names></name><name><surname>Smith</surname><given-names>Rhian J.</given-names></name><name><surname>Hopper</surname><given-names>Stephen D.</given-names></name></person-group><article-title>Revisiting the taxonomy of the Neotropical <tp:taxon-name><tp:taxon-name-part taxon-name-part-type="family">Haemodoraceae</tp:taxon-name-part></tp:taxon-name> (<tp:taxon-name><tp:taxon-name-part taxon-name-part-type="order">Commelinales</tp:taxon-name-part></tp:taxon-name>)</article-title><source>PhytoKeys</source><day>04</day><month>12</month><year>2020</year><volume>169</volume><fpage>1</fpage><lpage>59</lpage><pub-id pub-id-type="doi">10.3897/phytokeys.169.57996</pub-id></mixed-citation></tp:treatment-meta><tp:nomenclature><label>3.1.</label><tp:taxon-name><object-id xmlns:xlink="http://www.w3.org/1999/xlink" content-type="arpha" xlink:type="simple">1F2AE2EF-BE8D-5DBA-A0DA-51711645C163</object-id>
              <tp:taxon-name-part taxon-name-part-type="genus" reg="Pyrrorhiza">Pyrrorhiza</tp:taxon-name-part>
              <tp:taxon-name-part taxon-name-part-type="species" reg="neblinae">neblinae</tp:taxon-name-part>
            </tp:taxon-name><tp:taxon-authority>Maguire &amp; Wurdack, Mem. New York Bot. Gard. 9(3): 318, fig. 63a–g. 1957.</tp:taxon-authority><xref ref-type="fig" rid="F10">Figs 10</xref><xref ref-type="fig" rid="F11">, 11</xref></tp:nomenclature><tp:treatment-sec sec-type="type material" id="SECID0EL1AI"><title>Type material.</title><p><bold><italic>Holotype</italic>.</bold> Venezuela. Amazonas: Río Yatua, Cerro de la Neblina, locally frequent in open savannah, 5 km SW of cumbre camp, alt. 1900 m, fl., fr., 6 January 1954, B. Maguire et al. 37108 (NY barcode 00247967!; <bold><italic>isolectotypes</italic></bold>: COL barcode COL000000167!, F barcode V0045883F!, GH barcode GH00030234!, IAN barcode IAN091102!, K barcode K000574291!, MICH barcode MICH1192344!, MO barcode MO-202079!, NY barcode 00247968, P barcode P00753469, S accession no. S-R-5402!, U barcode U0002447!, UC barcode UC1035482!, US barcode US00092054!, VEN barcode VEN39086!, W n.v.).</p><fig id="F11" position="float" orientation="portrait"><object-id xmlns:xlink="http://www.w3.org/1999/xlink" content-type="doi" xlink:type="simple">10.3897/phytokeys.169.57996.figure11</object-id><object-id xmlns:xlink="http://www.w3.org/1999/xlink" content-type="arpha" xlink:type="simple">39FDC3DC-4830-5087-8712-3A9E01BE2D8B</object-id><label>Figure 11.</label><caption><p><italic><tp:taxon-name><tp:taxon-name-part taxon-name-part-type="genus" reg="Pyrrorhiza">Pyrrorhiza</tp:taxon-name-part> <tp:taxon-name-part taxon-name-part-type="species" reg="neblinae">neblinae</tp:taxon-name-part></tp:taxon-name></italic> Maguire &amp; Wurdack <bold>A</bold> whole plant <bold>B, C</bold> cincinnus: <bold>B</bold> young cincinnus with flower buds <bold>C</bold> older cincinnus with fruits, pre-anthesis flowers and flower buds <bold>D</bold> hairs <bold>E</bold> flower bud with bracteole <bold>F</bold> flower at pre-anthesis <bold>G</bold> dissected perianth, showing the lack of nectar guides <bold>H</bold> filiform staminode <bold>I–J</bold> stamen: <bold>I</bold> frontal view <bold>J</bold> dorsal view <bold>K</bold> flower with the perianth removed, showing the androecium and gynoecium <bold>L</bold> stigma <bold>M–O</bold> fruit: <bold>M</bold> immature capsule <bold>N</bold> capsule in longitudinal section <bold>O</bold> dehiscent capsule <bold>P–R</bold> seed: <bold>P</bold> dorsal view <bold>Q</bold> ventral view <bold>R</bold> longitudinal section. Illustration by E.J. Hickman. Scale bars: 2 cm (<bold>A, G, M–O</bold>); 0.5 cm (<bold>B, C, H</bold>); 0.25 mm (<bold>D</bold>); 1.5 mm (<bold>E, F</bold>); 1 mm (<bold>I, J, P–R</bold>); 0.75 mm (<bold>K</bold>); 0.1 mm (<bold>L</bold>).</p></caption><graphic xmlns:xlink="http://www.w3.org/1999/xlink" xlink:href="phytokeys-169-001-g011.jpg" position="float" orientation="portrait" xlink:type="simple" id="oo_481937.jpg"><uri content-type="original_file" xlink:type="simple">https://binary.pensoft.net/fig/481937</uri></graphic></fig></tp:treatment-sec><tp:treatment-sec sec-type="distribution" id="SECID0EL4AI"><title>Distribution and habitat.</title><p><italic><tp:taxon-name><tp:taxon-name-part taxon-name-part-type="genus" reg="Pyrrorhiza">Pyrrorhiza</tp:taxon-name-part> <tp:taxon-name-part taxon-name-part-type="species" reg="neblinae">neblinae</tp:taxon-name-part></tp:taxon-name></italic> is at present only known to occur at the Venezuelan side of the Cerro de la Neblina (Fig. <xref ref-type="fig" rid="F12">12</xref>), but most likely also reaches the Brazilian side. It grows in open, acidic, and swampy <italic><tp:taxon-name><tp:taxon-name-part taxon-name-part-type="genus" reg="Heliamphora">Heliamphora</tp:taxon-name-part></tp:taxon-name></italic> Benth. (<tp:taxon-name><tp:taxon-name-part taxon-name-part-type="family">Sarraceniaceae</tp:taxon-name-part></tp:taxon-name>) and <italic><tp:taxon-name><tp:taxon-name-part taxon-name-part-type="genus" reg="Bonnetia">Bonnetia</tp:taxon-name-part> <tp:taxon-name-part taxon-name-part-type="species" reg="maguireorum">maguireorum</tp:taxon-name-part></tp:taxon-name></italic> Steyerm. (<tp:taxon-name><tp:taxon-name-part taxon-name-part-type="family">Bonnetiaceae</tp:taxon-name-part></tp:taxon-name>) savannahs, with <italic><tp:taxon-name><tp:taxon-name-part taxon-name-part-type="genus" reg="Euterpe">Euterpe</tp:taxon-name-part></tp:taxon-name></italic> Mart. (<tp:taxon-name><tp:taxon-name-part taxon-name-part-type="family">Arecaceae</tp:taxon-name-part></tp:taxon-name>), along streams, between 1800–2100 m alt. Due to its cormose underground system producing cormlets, <italic><tp:taxon-name><tp:taxon-name-part taxon-name-part-type="genus" reg="Pyrrorhiza">P.</tp:taxon-name-part> <tp:taxon-name-part taxon-name-part-type="species" reg="neblinae">neblinae</tp:taxon-name-part></tp:taxon-name></italic> forms dense clonal clusters. Its pollination syndrome is unknown, but based on the vestigial pair of septal infralocular nectaries, it is most likely a pollen-rewarding, self-compatible species.</p><fig id="F12" position="float" orientation="portrait"><object-id xmlns:xlink="http://www.w3.org/1999/xlink" content-type="doi" xlink:type="simple">10.3897/phytokeys.169.57996.figure12</object-id><object-id xmlns:xlink="http://www.w3.org/1999/xlink" content-type="arpha" xlink:type="simple">CEC4B948-297D-5662-BDFC-724559CFB8B9</object-id><label>Figure 12.</label><caption><p>Distribution of <italic><tp:taxon-name><tp:taxon-name-part taxon-name-part-type="genus" reg="Pyrrorhiza">Pyrrorhiza</tp:taxon-name-part> <tp:taxon-name-part taxon-name-part-type="species" reg="neblinae">neblinae</tp:taxon-name-part></tp:taxon-name></italic> Maguire &amp; Wurdack. Light Green– Subtropical Coniferous Forests; Red – Deserts, Xeric Shrublands, and Tropical Coniferous Forests; Orange – Tropical/Subtropical Grasslands, Savannahs and Shrublands; Maroon – Dry Broadleaf Forests; Green – Moist Broadleaf Forests; Lilac – Montane Grasslands and Shrublands.</p></caption><graphic xmlns:xlink="http://www.w3.org/1999/xlink" xlink:href="phytokeys-169-001-g012.jpg" position="float" orientation="portrait" xlink:type="simple" id="oo_481938.jpg"><uri content-type="original_file" xlink:type="simple">https://binary.pensoft.net/fig/481938</uri></graphic></fig></tp:treatment-sec><tp:treatment-sec sec-type="phenology" id="SECID0ELABI"><title>Phenology.</title><p>It was found in bloom and fruit from November to February.</p></tp:treatment-sec><tp:treatment-sec sec-type="conservation status" id="SECID0EQABI"><title>Conservation status.</title><p>As aforementioned, <italic><tp:taxon-name><tp:taxon-name-part taxon-name-part-type="genus" reg="Pyrrorhiza">Pyrrorhiza</tp:taxon-name-part> <tp:taxon-name-part taxon-name-part-type="species" reg="neblinae">neblinae</tp:taxon-name-part></tp:taxon-name></italic> is only known from a single Amazonian mountain. It possesses very narrow <abbrev xmlns:xlink="http://www.w3.org/1999/xlink" xlink:title="Extent of Occurrence" id="ABBRID0EBBBI" xlink:type="simple">EOO</abbrev> (20 km<sup>2</sup>) and <abbrev xmlns:xlink="http://www.w3.org/1999/xlink" xlink:title="Area of Occurrence" id="ABBRID0EHBBI" xlink:type="simple">AOO</abbrev> (ca. 13 km<sup>2</sup>) and, thus, following <xref ref-type="bibr" rid="B21">IUCN’s (2001)</xref> recommendations, <italic><tp:taxon-name><tp:taxon-name-part taxon-name-part-type="genus" reg="Pyrrorhiza">P.</tp:taxon-name-part> <tp:taxon-name-part taxon-name-part-type="species" reg="neblinae">neblinae</tp:taxon-name-part></tp:taxon-name></italic> should be considered as Critically Endangered [CR, B1a+C2a(ii)+D2].</p></tp:treatment-sec><tp:treatment-sec sec-type="comments" id="SECID0E3BBI"><title>Comments.</title><p><italic><tp:taxon-name><tp:taxon-name-part taxon-name-part-type="genus" reg="Pyrrorhiza">Pyrrorhiza</tp:taxon-name-part> <tp:taxon-name-part taxon-name-part-type="species" reg="neblinae">neblinae</tp:taxon-name-part></tp:taxon-name></italic> is still poorly known, with only a handful of collections. Nonetheless, it is known that <italic><tp:taxon-name><tp:taxon-name-part taxon-name-part-type="genus" reg="Pyrrorhiza">P.</tp:taxon-name-part> <tp:taxon-name-part taxon-name-part-type="species" reg="neblinae">neblinae</tp:taxon-name-part></tp:taxon-name></italic> is restricted to swampy and rocky montane savannah (i.e., tepuis). The peculiar cormose underground system of <italic><tp:taxon-name><tp:taxon-name-part taxon-name-part-type="genus" reg="Pyrrorhiza">P.</tp:taxon-name-part> <tp:taxon-name-part taxon-name-part-type="species" reg="neblinae">neblinae</tp:taxon-name-part></tp:taxon-name></italic> is only comparable to those of <italic><tp:taxon-name><tp:taxon-name-part taxon-name-part-type="genus" reg="Barberetta">Barberetta</tp:taxon-name-part></tp:taxon-name></italic> Harv., <italic><tp:taxon-name><tp:taxon-name-part taxon-name-part-type="genus" reg="Wachendorfia">Wachendorfia</tp:taxon-name-part></tp:taxon-name></italic> Burm. (both <tp:taxon-name>Haemodoroideae</tp:taxon-name>) and <italic><tp:taxon-name><tp:taxon-name-part taxon-name-part-type="genus" reg="Tribonanthes">Tribonanthes</tp:taxon-name-part></tp:taxon-name></italic> Endl. (<tp:taxon-name>Conostylidoideae</tp:taxon-name>) (<xref ref-type="bibr" rid="B55">Simpson 1998b</xref>). Nonetheless, the corms in <italic><tp:taxon-name><tp:taxon-name-part taxon-name-part-type="genus" reg="Barberetta">Barberetta</tp:taxon-name-part></tp:taxon-name></italic> and <italic><tp:taxon-name><tp:taxon-name-part taxon-name-part-type="genus" reg="Wachendorfia">Wachendorfia</tp:taxon-name-part></tp:taxon-name></italic> are further connected by long, stolon-like flagelliform-shoots, which are unique in the family (<xref ref-type="bibr" rid="B38">Pellegrini 2019</xref>). The seeds covered with coarse trichomes might function in adherence to animal fur or feathers as an aid to dispersal (<xref ref-type="bibr" rid="B27">Maas and Maas-van de Kamer 1993</xref>). Alternatively, the seeds covered with coarse trichomes might also be an adaptation to hydric stress. These projections might help the seed to quickly absorb and store water, which could come in handy in such an inconstant environment such as the Amazonian tepuis (i.e., <italic><tp:taxon-name><tp:taxon-name-part taxon-name-part-type="genus" reg="Pyrrorhiza">Pyrrorhiza</tp:taxon-name-part></tp:taxon-name></italic>), white sand savannahs (i.e., <italic><tp:taxon-name><tp:taxon-name-part taxon-name-part-type="genus" reg="Cubanicula">Cubanicula</tp:taxon-name-part></tp:taxon-name></italic>), and the seasonally-dry fynbos from South Africa (i.e., <italic><tp:taxon-name><tp:taxon-name-part taxon-name-part-type="genus" reg="Wachendorfia">Wachendorfia</tp:taxon-name-part></tp:taxon-name></italic>) (Pellegrini, pers. observ.). Seeds with coarse trichomes are recovered as a synapomorphy for the clade composed by <italic><tp:taxon-name><tp:taxon-name-part taxon-name-part-type="genus" reg="Barberetta">Barberetta</tp:taxon-name-part></tp:taxon-name></italic>, <italic><tp:taxon-name><tp:taxon-name-part taxon-name-part-type="genus" reg="Cubanicula">Cubanicula</tp:taxon-name-part></tp:taxon-name></italic>, <italic><tp:taxon-name><tp:taxon-name-part taxon-name-part-type="genus" reg="Pyrrorhiza">Pyrrorhiza</tp:taxon-name-part></tp:taxon-name></italic>, <italic><tp:taxon-name><tp:taxon-name-part taxon-name-part-type="genus" reg="Schiekia">Schiekia</tp:taxon-name-part></tp:taxon-name></italic>, <italic><tp:taxon-name><tp:taxon-name-part taxon-name-part-type="genus" reg="Wachendorfia">Wachendorfia</tp:taxon-name-part></tp:taxon-name></italic>, and <italic><tp:taxon-name><tp:taxon-name-part taxon-name-part-type="genus" reg="Xiphidium">Xiphidium</tp:taxon-name-part></tp:taxon-name></italic>. Nonetheless, coarse trichomes in the seed testa are independently lost several times, such as in <italic><tp:taxon-name><tp:taxon-name-part taxon-name-part-type="genus" reg="Barberetta">Barberetta</tp:taxon-name-part></tp:taxon-name></italic> (smooth), <italic><tp:taxon-name><tp:taxon-name-part taxon-name-part-type="genus" reg="Schiekia">Schiekia</tp:taxon-name-part></tp:taxon-name></italic> (reticulate in <italic><tp:taxon-name><tp:taxon-name-part taxon-name-part-type="genus" reg="Schiekia">S.</tp:taxon-name-part> <tp:taxon-name-part taxon-name-part-type="species" reg="orinocensis">orinocensis</tp:taxon-name-part></tp:taxon-name></italic> and <italic><tp:taxon-name><tp:taxon-name-part taxon-name-part-type="genus" reg="Schiekia">S.</tp:taxon-name-part> <tp:taxon-name-part taxon-name-part-type="species" reg="timida">timida</tp:taxon-name-part></tp:taxon-name></italic>), <italic><tp:taxon-name><tp:taxon-name-part taxon-name-part-type="genus" reg="Wachendorfia">Wachendorfia</tp:taxon-name-part></tp:taxon-name></italic> (smooth in <italic><tp:taxon-name><tp:taxon-name-part taxon-name-part-type="genus" reg="Wachendorfia">W.</tp:taxon-name-part> <tp:taxon-name-part taxon-name-part-type="species" reg="thyrsiflora">thyrsiflora</tp:taxon-name-part></tp:taxon-name></italic> Burm.), and <italic><tp:taxon-name><tp:taxon-name-part taxon-name-part-type="genus" reg="Xiphidium">Xiphidium</tp:taxon-name-part></tp:taxon-name></italic> (tuberculate) (<xref ref-type="bibr" rid="B38">Pellegrini 2019</xref>).</p></tp:treatment-sec><tp:treatment-sec><!--Section generated to contain objects referenced in tp:taxon-treatment.--><fig id="F10" position="float" orientation="portrait"><object-id xmlns:xlink="http://www.w3.org/1999/xlink" content-type="doi" xlink:type="simple">10.3897/phytokeys.169.57996.figure10</object-id><object-id xmlns:xlink="http://www.w3.org/1999/xlink" content-type="arpha" xlink:type="simple">11B51FB5-3A6C-5382-BBDC-DFADD34C794C</object-id><label>Figure 10.</label><caption><p><italic><tp:taxon-name><tp:taxon-name-part taxon-name-part-type="genus" reg="Pyrrorhiza">Pyrrorhiza</tp:taxon-name-part> <tp:taxon-name-part taxon-name-part-type="species" reg="neblinae">neblinae</tp:taxon-name-part></tp:taxon-name></italic> Maguire &amp; Wurdack <bold>A</bold> Cerro de la Neblina <bold>B</bold> detail of the vegetation at the top of the Cerro de la Neblina with <italic><tp:taxon-name><tp:taxon-name-part taxon-name-part-type="genus" reg="Bonnetia">Bonnetia</tp:taxon-name-part> <tp:taxon-name-part taxon-name-part-type="species" reg="maguireorum">maguireorum</tp:taxon-name-part></tp:taxon-name></italic> in flower <bold>C</bold> habit <bold>D</bold> flowering habit <bold>E</bold> inflorescence showing the spathaceous bracteoles and floral buds <bold>F</bold> inflorescence bearing immature capsules. <bold>A</bold> by B. Means, <bold>B</bold> by C. Brewer-Carias, <bold>C–F</bold> by A. Weitzman.</p></caption><graphic xmlns:xlink="http://www.w3.org/1999/xlink" xlink:href="phytokeys-169-001-g010.jpg" position="float" orientation="portrait" xlink:type="simple" id="oo_481936.jpg"><uri content-type="original_file" xlink:type="simple">https://binary.pensoft.net/fig/481936</uri></graphic></fig></tp:treatment-sec><ref-list><ref id="B21"><mixed-citation xmlns:xlink="http://www.w3.org/1999/xlink" xlink:type="simple"><institution xlink:type="simple">IUCN</institution> (<year>2001</year>) The IUCN Red List Of Threatened Species, version 2010.4. IUCN Red List Unit, Cambridge U.K. <ext-link xlink:type="simple" ext-link-type="uri" xlink:href="http://www.iucnredlist.org/">http://www.iucnredlist.org/</ext-link> [accessed: 2 February 2019]</mixed-citation></ref><ref id="B55"><mixed-citation xmlns:xlink="http://www.w3.org/1999/xlink" xlink:type="simple"><person-group><name name-style="western"><surname>Simpson</surname><given-names>MG</given-names></name></person-group> (<year>1998b</year>) <article-title><tp:taxon-name><tp:taxon-name-part taxon-name-part-type="family">Haemodoraceae</tp:taxon-name-part></tp:taxon-name>.</article-title> In: <person-group><name name-style="western"><surname>Kubitzki</surname><given-names>K</given-names></name></person-group> (<role>Ed.</role>) <issue-title>The Families and Genera of Vascular Plants (Vol.</issue-title><source>4). Springer Verlag, Berlin</source>, <fpage>212</fpage>–<lpage>128</lpage>.</mixed-citation></ref><ref id="B38"><mixed-citation xmlns:xlink="http://www.w3.org/1999/xlink" xlink:type="simple"><person-group><name name-style="western"><surname>Pellegrini</surname><given-names>MOO</given-names></name></person-group> (<year>2019</year>) Systematics of <tp:taxon-name><tp:taxon-name-part taxon-name-part-type="order">Commelinales</tp:taxon-name-part></tp:taxon-name> focusing on Neotropical lineages. PhD thesis. Universidade de São Paulo, São Paulo, SP, Brazil.</mixed-citation></ref><ref id="B27"><mixed-citation xmlns:xlink="http://www.w3.org/1999/xlink" xlink:type="simple"><person-group><name name-style="western"><surname>Maas</surname><given-names>PJM</given-names></name><name name-style="western"><surname>Maas-van de Kamer</surname><given-names>H</given-names></name></person-group> (<year>1993</year>) <article-title><tp:taxon-name><tp:taxon-name-part taxon-name-part-type="family">Haemodoraceae</tp:taxon-name-part></tp:taxon-name>. Fl.</article-title><source>Neotropica</source><volume>61</volume>: <fpage>1</fpage>–<lpage>44</lpage>.</mixed-citation></ref></ref-list></tp:taxon-treatment>
