# Supplementary material for: Revisiting the taxonomy of the Neotropical Haemodoraceae (Commelinales)
Source: PhytoKeys. 2020 Dec 4;169:1–59. doi: 10.3897/phytokeys.169.57996 (PMC7732820; doi:10.3897/phytokeys.169.57996)
Supplement: XML Treatment for Schiekia [file phytokeys.169.57996-treatment7.xml]

<!DOCTYPE tp:taxon-treatment
  PUBLIC "-//TaxonX//DTD Taxonomic Treatment Publishing DTD v0 20100105//EN" "tax-treatment-NSO.dtd">
<tp:taxon-treatment xmlns:tp="http://www.plazi.org/taxpub"><tp:treatment-meta><kwd-group><label>Taxon classification</label><kwd><named-content xmlns:xlink="http://www.w3.org/1999/xlink" content-type="kingdom">Plantae</named-content></kwd><kwd><named-content xmlns:xlink="http://www.w3.org/1999/xlink" content-type="order">Commelinales</named-content></kwd><kwd><named-content xmlns:xlink="http://www.w3.org/1999/xlink" content-type="family">Haemodoraceae</named-content></kwd></kwd-group><mixed-citation publication-type="journal"><person-group><name><surname>Pellegrini</surname><given-names>Marco O. O.</given-names></name><name><surname>Hickman</surname><given-names>Ellen J.</given-names></name><name><surname>Guttiérrez</surname><given-names>Jorge E.</given-names></name><name><surname>Smith</surname><given-names>Rhian J.</given-names></name><name><surname>Hopper</surname><given-names>Stephen D.</given-names></name></person-group><article-title>Revisiting the taxonomy of the Neotropical <tp:taxon-name><tp:taxon-name-part taxon-name-part-type="family">Haemodoraceae</tp:taxon-name-part></tp:taxon-name> (<tp:taxon-name><tp:taxon-name-part taxon-name-part-type="order">Commelinales</tp:taxon-name-part></tp:taxon-name>)</article-title><source>PhytoKeys</source><day>04</day><month>12</month><year>2020</year><volume>169</volume><fpage>1</fpage><lpage>59</lpage><pub-id pub-id-type="doi">10.3897/phytokeys.169.57996</pub-id></mixed-citation></tp:treatment-meta><tp:nomenclature><label>4.</label><tp:taxon-name><object-id xmlns:xlink="http://www.w3.org/1999/xlink" content-type="arpha" xlink:type="simple">14B701F7-2709-56B8-8E94-0B25E35785CE</object-id>
              <tp:taxon-name-part taxon-name-part-type="genus" reg="Schiekia">Schiekia</tp:taxon-name-part>
            </tp:taxon-name><tp:taxon-authority>Meisn., Pl. Vasc. Gen. 2(12): 300. 1842.</tp:taxon-authority><xref ref-type="fig" rid="F13">Figs 13</xref><xref ref-type="fig" rid="F15">, 15</xref><xref ref-type="fig" rid="F16">, 16</xref><xref ref-type="fig" rid="F17">, 17</xref><xref ref-type="fig" rid="F19">, 19</xref><xref ref-type="fig" rid="F20">, 20</xref><tp:nomenclature-citation-list><tp:nomenclature-citation><tp:taxon-name>
                  <tp:taxon-name-part taxon-name-part-type="genus" reg="Troschelia">Troschelia</tp:taxon-name-part>
                </tp:taxon-name><comment>Klotzsch &amp; M.R.Schomb. <italic>in</italic> Reisen, Br.-Guiana: 1066. 1849, nom. nud.</comment></tp:nomenclature-citation></tp:nomenclature-citation-list></tp:nomenclature><tp:treatment-sec sec-type="type species" id="SECID0E5KBI"><title>Type species.</title><p><italic><tp:taxon-name><tp:taxon-name-part taxon-name-part-type="genus" reg="Wachendorfia">Wachendorfia</tp:taxon-name-part> <tp:taxon-name-part taxon-name-part-type="species" reg="orinocensis">orinocensis</tp:taxon-name-part></tp:taxon-name></italic> Kunth. [≡ <italic><tp:taxon-name><tp:taxon-name-part taxon-name-part-type="genus" reg="Schiekia">Schiekia</tp:taxon-name-part> <tp:taxon-name-part taxon-name-part-type="species" reg="orinocensis">orinocensis</tp:taxon-name-part></tp:taxon-name></italic> (Kunth) Meisn.].</p></tp:treatment-sec><tp:treatment-sec sec-type="comments" id="SECID0E1LBI"><title>Comments.</title><p><italic><tp:taxon-name><tp:taxon-name-part taxon-name-part-type="genus" reg="Schiekia">Schiekia</tp:taxon-name-part></tp:taxon-name></italic> is indisputably closely related to <italic><tp:taxon-name><tp:taxon-name-part taxon-name-part-type="genus" reg="Wachendorfia">Wachendorfia</tp:taxon-name-part></tp:taxon-name></italic> (<xref ref-type="bibr" rid="B17">Hopper et al. 1999</xref>, <xref ref-type="bibr" rid="B19">2009</xref>; <xref ref-type="bibr" rid="B14">Hickman 2019</xref>; <xref ref-type="bibr" rid="B38">Pellegrini 2019</xref>; <xref ref-type="bibr" rid="B20">Hopper et al., in prep.</xref>), which is shown by its taxonomic history and due to several morphological characters. <italic><tp:taxon-name><tp:taxon-name-part taxon-name-part-type="genus" reg="Schiekia">Schiekia</tp:taxon-name-part></tp:taxon-name></italic> and <italic><tp:taxon-name><tp:taxon-name-part taxon-name-part-type="genus" reg="Wachendorfia">Wachendorfia</tp:taxon-name-part></tp:taxon-name></italic> share some unique floral traits, such as the perianth apertures (produced by the connation of five tepals, giving the flowers a peculiar bilabiate appearance and producing two basal pouches; <xref ref-type="bibr" rid="B52">Simpson 1990</xref>) and the infralocular septal nectaries with commissure slits which channel the nectar to the perianth apertures (<xref ref-type="bibr" rid="B53">Simpson 1993</xref>; <xref ref-type="bibr" rid="B38">Pellegrini 2019</xref>). These features serve as strong morphological synapomorphies that support the clade composed by <italic><tp:taxon-name><tp:taxon-name-part taxon-name-part-type="genus" reg="Schiekia">Schiekia</tp:taxon-name-part></tp:taxon-name></italic> + (<italic><tp:taxon-name><tp:taxon-name-part taxon-name-part-type="genus" reg="Wachendorfia">Wachendorfia</tp:taxon-name-part></tp:taxon-name></italic> + <italic><tp:taxon-name><tp:taxon-name-part taxon-name-part-type="genus" reg="Barberetta">Barberetta</tp:taxon-name-part></tp:taxon-name></italic>), with a posterior loss of the perianth apertures in <italic><tp:taxon-name><tp:taxon-name-part taxon-name-part-type="genus" reg="Barberetta">Barberetta</tp:taxon-name-part></tp:taxon-name></italic> (<xref ref-type="bibr" rid="B38">Pellegrini 2019</xref>). The nectary apparatus in <italic><tp:taxon-name><tp:taxon-name-part taxon-name-part-type="genus" reg="Barberetta">Barberetta</tp:taxon-name-part></tp:taxon-name></italic> is also remarkably similar to that of <italic><tp:taxon-name><tp:taxon-name-part taxon-name-part-type="genus" reg="Wachendorfia">Wachendorfia</tp:taxon-name-part></tp:taxon-name></italic> and <italic><tp:taxon-name><tp:taxon-name-part taxon-name-part-type="genus" reg="Schiekia">Schiekia</tp:taxon-name-part></tp:taxon-name></italic> and only lacks the ducts that would carry the secreted nectar to the perianth apertures (<xref ref-type="bibr" rid="B53">Simpson 1993</xref>). Furthermore, <italic><tp:taxon-name><tp:taxon-name-part taxon-name-part-type="genus" reg="Schiekia">Schiekia</tp:taxon-name-part></tp:taxon-name></italic> and <italic><tp:taxon-name><tp:taxon-name-part taxon-name-part-type="genus" reg="Wachendorfia">Wachendorfia</tp:taxon-name-part></tp:taxon-name></italic> share the presence of tapering trichomes, while <italic><tp:taxon-name><tp:taxon-name-part taxon-name-part-type="genus" reg="Barberetta">Barberetta</tp:taxon-name-part></tp:taxon-name></italic> and <italic><tp:taxon-name><tp:taxon-name-part taxon-name-part-type="genus" reg="Wachendorfia">Wachendorfia</tp:taxon-name-part></tp:taxon-name></italic> share the unifacially-plicate leaves, which are unique in the family and the order as a whole (<xref ref-type="bibr" rid="B52">Simpson 1990</xref>; <xref ref-type="bibr" rid="B38">Pellegrini 2019</xref>). The staminode-like structures are synapomorphic to <italic><tp:taxon-name><tp:taxon-name-part taxon-name-part-type="genus" reg="Schiekia">Schiekia</tp:taxon-name-part></tp:taxon-name></italic> (<xref ref-type="bibr" rid="B38">Pellegrini 2019</xref>) and cannot be considered actual staminodes, in fact, representing a <italic>de novo</italic> structure (<xref ref-type="bibr" rid="B52">Simpson 1990</xref>; <xref ref-type="bibr" rid="B38">Pellegrini 2019</xref>). These staminode-like structures seem to represent some kind of corona (i.e., a perianth projection), comparable to the ones observed in many <tp:taxon-name><tp:taxon-name-part taxon-name-part-type="family">Amaryllidaceae</tp:taxon-name-part></tp:taxon-name> and <tp:taxon-name><tp:taxon-name-part taxon-name-part-type="family">Passifloraceae</tp:taxon-name-part></tp:taxon-name>. Their function is most likely associated with the genus’ floral biology and could represent enlarged osmophores, which would aid in the attraction of pollinators, together with the nectar. Nonetheless, reproductive biology studies in <italic><tp:taxon-name><tp:taxon-name-part taxon-name-part-type="genus" reg="Schiekia">Schiekia</tp:taxon-name-part></tp:taxon-name></italic> are entirely lacking and are necessary to understand the function of these staminode-like structures. Furthermore, ontogenetic studies are also necessary to understand the origin and to propose a more suitable and definite name to these structures.</p></tp:treatment-sec><tp:treatment-sec><!--Section generated to contain objects referenced in tp:taxon-treatment.--><fig id="F13" position="float" orientation="portrait"><object-id xmlns:xlink="http://www.w3.org/1999/xlink" content-type="doi" xlink:type="simple">10.3897/phytokeys.169.57996.figure13</object-id><object-id xmlns:xlink="http://www.w3.org/1999/xlink" content-type="arpha" xlink:type="simple">626039E2-A6A9-548E-B5D9-2CAE721DE079</object-id><label>Figure 13.</label><caption><p><italic><tp:taxon-name><tp:taxon-name-part taxon-name-part-type="genus" reg="Schiekia">Schiekia</tp:taxon-name-part> <tp:taxon-name-part taxon-name-part-type="species" reg="orinocensis">orinocensis</tp:taxon-name-part></tp:taxon-name></italic> (Kunth) Meisn <bold>A</bold> habitat <bold>B</bold> habit, showing an inflorescence from this flowering season and an old one from the previous year bearing dehisced capsules <bold>C</bold> root <bold>D</bold> leaf blade <bold>E</bold> inflorescence <bold>F, G</bold> flower: <bold>F</bold> side view of a flower showing the nectar drop (arrow) in the perianth aperture <bold>G</bold> frontal view of a flower <bold>H–L</bold> perianth segments: <bold>H</bold> upper perianth tepals showing their connate bases and the nectar guides <bold>I</bold> lower lateral tepal <bold>J</bold> side view of the lower lateral tepal showing the glandular pubescence <bold>K</bold> staminode-like projection <bold>L</bold> lower medial tepal <bold>M</bold> flower with perianth removed, showing the androecium and gynoecium. <bold>N</bold>, dehisced capsules. All photos by E.J. Hickman.</p></caption><graphic xmlns:xlink="http://www.w3.org/1999/xlink" xlink:href="phytokeys-169-001-g013.jpg" position="float" orientation="portrait" xlink:type="simple" id="oo_481939.jpg"><uri content-type="original_file" xlink:type="simple">https://binary.pensoft.net/fig/481939</uri></graphic></fig><fig id="F15" position="float" orientation="portrait"><object-id xmlns:xlink="http://www.w3.org/1999/xlink" content-type="doi" xlink:type="simple">10.3897/phytokeys.169.57996.figure15</object-id><object-id xmlns:xlink="http://www.w3.org/1999/xlink" content-type="arpha" xlink:type="simple">4BC7DB86-09D2-5AE4-8936-20B3E742073C</object-id><label>Figure 15.</label><caption><p><italic><tp:taxon-name><tp:taxon-name-part taxon-name-part-type="genus" reg="Schiekia">Schiekia</tp:taxon-name-part> <tp:taxon-name-part taxon-name-part-type="species" reg="silvestris">silvestris</tp:taxon-name-part></tp:taxon-name></italic> (Maas &amp; Stoel) Hopper et al. <bold>A</bold> habit of two flowering specimens <bold>B</bold> habit of a fruiting specimen <bold>C, D</bold> inflorescence: <bold>C</bold> inflorescence with flowers at anthesis <bold>D</bold> inflorescence with flowers at post-anthesis <bold>E, F</bold> flower: <bold>E</bold> side view of a flower showing the nectar drop (arrow) in the perianth aperture <bold>F</bold> frontal view of a flower <bold>G</bold> inflorescence bearing last few flowers and several capsules <bold>H</bold> detail of the cincinnus showing immature capsules. All photos by H. Galliffet, except for G by S. Sant.</p></caption><graphic xmlns:xlink="http://www.w3.org/1999/xlink" xlink:href="phytokeys-169-001-g015.jpg" position="float" orientation="portrait" xlink:type="simple" id="oo_481941.jpg"><uri content-type="original_file" xlink:type="simple">https://binary.pensoft.net/fig/481941</uri></graphic></fig><fig id="F16" position="float" orientation="portrait"><object-id xmlns:xlink="http://www.w3.org/1999/xlink" content-type="doi" xlink:type="simple">10.3897/phytokeys.169.57996.figure16</object-id><object-id xmlns:xlink="http://www.w3.org/1999/xlink" content-type="arpha" xlink:type="simple">5046A90C-EE60-57C8-AE82-25E123489272</object-id><label>Figure 16.</label><caption><p><italic><tp:taxon-name><tp:taxon-name-part taxon-name-part-type="genus" reg="Schiekia">Schiekia</tp:taxon-name-part> <tp:taxon-name-part taxon-name-part-type="species" reg="silvestris">silvestris</tp:taxon-name-part></tp:taxon-name></italic> (Maas &amp; Stoel) Hopper et al. Full colour whole plant illustration. Illustration by E.J. Hickman. Scale bar: 1 cm.</p></caption><graphic xmlns:xlink="http://www.w3.org/1999/xlink" xlink:href="phytokeys-169-001-g016.jpg" position="float" orientation="portrait" xlink:type="simple" id="oo_481942.jpg"><uri content-type="original_file" xlink:type="simple">https://binary.pensoft.net/fig/481942</uri></graphic></fig><fig id="F17" position="float" orientation="portrait"><object-id xmlns:xlink="http://www.w3.org/1999/xlink" content-type="doi" xlink:type="simple">10.3897/phytokeys.169.57996.figure17</object-id><object-id xmlns:xlink="http://www.w3.org/1999/xlink" content-type="arpha" xlink:type="simple">6FB9C4B6-E3A0-5A5B-8BD6-ACDCE57C4343</object-id><label>Figure 17.</label><caption><p><italic><tp:taxon-name><tp:taxon-name-part taxon-name-part-type="genus" reg="Schiekia">Schiekia</tp:taxon-name-part> <tp:taxon-name-part taxon-name-part-type="species" reg="silvestris">silvestris</tp:taxon-name-part></tp:taxon-name></italic> (Maas &amp; Stoel) Hopper et al. <bold>A, B</bold> rhizome: <bold>A</bold> rhizome, showing persistent leaf bases <bold>B</bold> longitudinal section <bold>C</bold> cincinnus <bold>D</bold> flower bud <bold>E</bold> flower in frontal view <bold>F</bold> hairs <bold>G–I</bold> perianth: <bold>G</bold> upper perianth lobes, showing the nectar guides <bold>H</bold> lateral outer perianth lobe with adnate staminode-like structure <bold>I</bold> medial inner perianth lobe <bold>J</bold> staminode-like structure <bold>K</bold> flower with the perianth removed, showing the androecium and gynoecium <bold>L, M</bold> stamens: <bold>L</bold> lateral stamen (frontal and dorsal view) <bold>M</bold> medial stamen (frontal and dorsal view) <bold>N, O</bold> gynoecium: <bold>N</bold> style <bold>O</bold> stigma <bold>P–T</bold> fruit: <bold>P</bold> immature capsule <bold>Q</bold> capsule in longitudinal section <bold>R</bold> capsule in cross-section <bold>S</bold> placenta with ovules <bold>T</bold> dehisced capsule <bold>U–W</bold> seed: <bold>U</bold> dorsal view <bold>V</bold> ventral view <bold>W</bold> longitudinal section. Illustration by E.J. Hickman. Scale bars: 1 cm (<bold>A, B, G–I, K</bold>); 1.5 mm (<bold>C–E, P–R, T</bold>); 0.3 mm (<bold>F</bold>); 0.75 mm (<bold>J, L–N, S, U–W</bold>); 0.15 mm (<bold>O</bold>);</p></caption><graphic xmlns:xlink="http://www.w3.org/1999/xlink" xlink:href="phytokeys-169-001-g017.jpg" position="float" orientation="portrait" xlink:type="simple" id="oo_481943.jpg"><uri content-type="original_file" xlink:type="simple">https://binary.pensoft.net/fig/481943</uri></graphic></fig><fig id="F19" position="float" orientation="portrait"><object-id xmlns:xlink="http://www.w3.org/1999/xlink" content-type="doi" xlink:type="simple">10.3897/phytokeys.169.57996.figure19</object-id><object-id xmlns:xlink="http://www.w3.org/1999/xlink" content-type="arpha" xlink:type="simple">AD9C405E-4946-5C28-8B24-5A00CC9EAAA3</object-id><label>Figure 19.</label><caption><p><italic><tp:taxon-name><tp:taxon-name-part taxon-name-part-type="genus" reg="Schiekia">Schiekia</tp:taxon-name-part> <tp:taxon-name-part taxon-name-part-type="species" reg="timida">timida</tp:taxon-name-part></tp:taxon-name></italic> M. Pell. et al. <bold>A</bold> habitat <bold>B</bold> flowering habit <bold>C</bold> detail of the leaves <bold>D, E</bold> inflorescence: <bold>D</bold> inflorescence with many-flowered cincinni <bold>E</bold> inflorescence with 1-flowered cincnni <bold>F</bold> inflorescence bearing young capsules <bold>G–I</bold> flower: <bold>G</bold> upper view of a flower showing both perianth apertures and their respective nectar drops (arrows) <bold>H</bold> side view of a flower <bold>I</bold> frontal view of a flower <bold>J</bold> mature capsules before opening <bold>K</bold> seeds. <bold>A</bold> by G. Antar, <bold>B</bold> by G. Davidse, <bold>C, F</bold> by M.E. Engels, <bold>D</bold> by C. Castro, <bold>E</bold> by V.A.O. Dittrich, <bold>G–I</bold> by P.L. Viana and <bold>J, K</bold> by S.E. Martins.</p></caption><graphic xmlns:xlink="http://www.w3.org/1999/xlink" xlink:href="phytokeys-169-001-g019.jpg" position="float" orientation="portrait" xlink:type="simple" id="oo_481945.jpg"><uri content-type="original_file" xlink:type="simple">https://binary.pensoft.net/fig/481945</uri></graphic></fig><fig id="F20" position="float" orientation="portrait"><object-id xmlns:xlink="http://www.w3.org/1999/xlink" content-type="doi" xlink:type="simple">10.3897/phytokeys.169.57996.figure20</object-id><object-id xmlns:xlink="http://www.w3.org/1999/xlink" content-type="arpha" xlink:type="simple">DD09F193-EE73-5BD7-AD17-D56D350630C7</object-id><label>Figure 20.</label><caption><p><italic><tp:taxon-name><tp:taxon-name-part taxon-name-part-type="genus" reg="Schiekia">Schiekia</tp:taxon-name-part> <tp:taxon-name-part taxon-name-part-type="species" reg="timida">timida</tp:taxon-name-part></tp:taxon-name></italic> M. Pell. et al. <bold>A</bold> whole plant <bold>B</bold> cincinnus <bold>C</bold> flower bud <bold>D</bold> hairs <bold>E, F</bold> flower: <bold>E</bold> side view <bold>F</bold> frontal view <bold>G–I</bold> perianth: <bold>G</bold> upper perianth lobes, showing the lack of nectar guides <bold>H</bold> medial inner perianth lobe <bold>I</bold> lateral outer perianth lobe with adnate staminode-like structure <bold>J</bold> flower with the perianth removed, showing the androecium and gynoecium <bold>K, L</bold> stamens: <bold>K</bold> lateral stamen <bold>L</bold> medial stamen <bold>M–N</bold> gynoecium: <bold>M</bold> ovary <bold>N</bold> stigma <bold>O–S</bold> fruit: <bold>O</bold> immature capsule covered by the persistent perianth <bold>P</bold> immature capsule with perianth removed <bold>Q</bold> capsule in longitudinal section <bold>R</bold> capsule in cross-section <bold>S</bold> dehisced capsule <bold>T–V</bold> seed: <bold>T</bold> dorsal view <bold>U</bold> ventral view <bold>V</bold> longitudinal section. Illustration by E.J. Hickman. Scale bars: 1.5 cm (<bold>A</bold>,) ; 0.35 mm (<bold>B</bold>); 2 mm (<bold>C, E, F</bold>); 0.25 mm (<bold>D</bold>); 1.75 mm (<bold>G–I</bold>); 1.25 mm (<bold>J, O–Q, S</bold>); 1 mm (<bold>K–M, R</bold>); 0.5 mm (<bold>N</bold>); 0.75 mm (<bold>T–V</bold>)</p></caption><graphic xmlns:xlink="http://www.w3.org/1999/xlink" xlink:href="phytokeys-169-001-g020.jpg" position="float" orientation="portrait" xlink:type="simple" id="oo_481946.jpg"><uri content-type="original_file" xlink:type="simple">https://binary.pensoft.net/fig/481946</uri></graphic></fig></tp:treatment-sec><ref-list><ref id="B17"><mixed-citation xmlns:xlink="http://www.w3.org/1999/xlink" xlink:type="simple"><person-group><name name-style="western"><surname>Hopper</surname><given-names>SD</given-names></name><name name-style="western"><surname>Fay</surname><given-names>MF</given-names></name><name name-style="western"><surname>Rossetto</surname><given-names>M</given-names></name><name name-style="western"><surname>Chase</surname><given-names>MW</given-names></name></person-group> (<year>1999</year>) <article-title>A molecular phylogenetic analysis of the bloodroot and kangaroo paw family, <tp:taxon-name><tp:taxon-name-part taxon-name-part-type="family">Haemodoraceae</tp:taxon-name-part></tp:taxon-name>: Taxonomic, biogeographic and conservation implications.</article-title><source>Botanical Journal of the Linnean Society</source><volume>131</volume>(<issue>3</issue>): <fpage>285</fpage>–<lpage>299</lpage>. <ext-link xlink:type="simple" ext-link-type="doi" xlink:href="10.1111/j.1095-8339.1999.tb00770.x">https://doi.org/10.1111/j.1095-8339.1999.tb00770.x</ext-link></mixed-citation></ref><ref id="B19"><mixed-citation xmlns:xlink="http://www.w3.org/1999/xlink" xlink:type="simple"><person-group><name name-style="western"><surname>Hopper</surname><given-names>SD</given-names></name><name name-style="western"><surname>Smith</surname><given-names>RJ</given-names></name><name name-style="western"><surname>Fay</surname><given-names>MF</given-names></name><name name-style="western"><surname>Manning</surname><given-names>JC</given-names></name><name name-style="western"><surname>Chase</surname><given-names>MW</given-names></name></person-group> (<year>2009</year>) <article-title>Molecular phylogenetics of <tp:taxon-name><tp:taxon-name-part taxon-name-part-type="family">Haemodoraceae</tp:taxon-name-part></tp:taxon-name> in the Greater Cape and Southwest Australian Floristic Regions.</article-title><source>Molecular Phylogenetics and Evolution</source><volume>51</volume>(<issue>1</issue>): <fpage>19</fpage>–<lpage>30</lpage>. <ext-link xlink:type="simple" ext-link-type="doi" xlink:href="10.1016/j.ympev.2008.11.015">https://doi.org/10.1016/j.ympev.2008.11.015</ext-link></mixed-citation></ref><ref id="B14"><mixed-citation xmlns:xlink="http://www.w3.org/1999/xlink" xlink:type="simple"><person-group><name name-style="western"><surname>Hickman</surname><given-names>EJ</given-names></name></person-group> (<year>2019</year>) Discovery through illustration – botanical art, traits and their phylogeny in the <tp:taxon-name><tp:taxon-name-part taxon-name-part-type="family">Haemodoraceae</tp:taxon-name-part></tp:taxon-name>. PhD thesis, The University of Western Australia.</mixed-citation></ref><ref id="B38"><mixed-citation xmlns:xlink="http://www.w3.org/1999/xlink" xlink:type="simple"><person-group><name name-style="western"><surname>Pellegrini</surname><given-names>MOO</given-names></name></person-group> (<year>2019</year>) Systematics of <tp:taxon-name><tp:taxon-name-part taxon-name-part-type="order">Commelinales</tp:taxon-name-part></tp:taxon-name> focusing on Neotropical lineages. PhD thesis. Universidade de São Paulo, São Paulo, SP, Brazil.</mixed-citation></ref><ref id="B20"><mixed-citation xmlns:xlink="http://www.w3.org/1999/xlink" xlink:type="simple"><person-group><name name-style="western"><surname>Hopper</surname><given-names>SD</given-names></name><name name-style="western"><surname>Smith</surname><given-names>RJ</given-names></name><name name-style="western"><surname>Chase</surname><given-names>MW</given-names></name><name name-style="western"><surname>Fay</surname><given-names>MF</given-names></name><name name-style="western"><surname>Gutiérrez</surname><given-names>JE</given-names></name><name name-style="western"><surname>Hickman</surname><given-names>EJ</given-names></name><name name-style="western"><surname>Manning</surname><given-names>JC</given-names></name><name name-style="western"><surname>Pellegrini</surname><given-names>MOO</given-names></name><name name-style="western"><surname>Rourke</surname><given-names>JP</given-names></name><name name-style="western"><surname>Simpson</surname><given-names>MG</given-names></name></person-group> (<year>in prep.</year>) Near-complete taxon sampling for <tp:taxon-name><tp:taxon-name-part taxon-name-part-type="family">Haemodoraceae</tp:taxon-name-part></tp:taxon-name> phylogenetics helps resolve enigmatic relationships in and between the Americas, South Africa, and Australia.</mixed-citation></ref><ref id="B52"><mixed-citation xmlns:xlink="http://www.w3.org/1999/xlink" xlink:type="simple"><person-group><name name-style="western"><surname>Simpson</surname><given-names>MG</given-names></name></person-group> (<year>1990</year>) <article-title>Phylogeny and classification of the <tp:taxon-name><tp:taxon-name-part taxon-name-part-type="family">Haemodoraceae</tp:taxon-name-part></tp:taxon-name>.</article-title><source>Annals of the Missouri Botanical Garden</source><volume>77</volume>(<issue>4</issue>): <fpage>722</fpage>–<lpage>784</lpage>. [pl. XXI–XXIII.] <ext-link xlink:type="simple" ext-link-type="doi" xlink:href="10.2307/2399670">https://doi.org/10.2307/2399670</ext-link></mixed-citation></ref><ref id="B53"><mixed-citation xmlns:xlink="http://www.w3.org/1999/xlink" xlink:type="simple"><person-group><name name-style="western"><surname>Simpson</surname><given-names>MG</given-names></name></person-group> (<year>1993</year>) <article-title>Septal nectary anatomy and phylogeny in the <tp:taxon-name><tp:taxon-name-part taxon-name-part-type="family">Haemodoraceae</tp:taxon-name-part></tp:taxon-name>.</article-title><source>Systematic Botany</source><volume>18</volume>(<issue>4</issue>): <fpage>593</fpage>–<lpage>613</lpage>. <ext-link xlink:type="simple" ext-link-type="doi" xlink:href="10.2307/2419536">https://doi.org/10.2307/2419536</ext-link></mixed-citation></ref></ref-list></tp:taxon-treatment>
