# Supplementary material for: Revisiting the taxonomy of the Neotropical Haemodoraceae (Commelinales)
Source: PhytoKeys. 2020 Dec 4;169:1–59. doi: 10.3897/phytokeys.169.57996 (PMC7732820; doi:10.3897/phytokeys.169.57996)
Supplement: XML Treatment for Schiekia silvestris [file phytokeys.169.57996-treatment9.xml]

<!DOCTYPE tp:taxon-treatment
  PUBLIC "-//TaxonX//DTD Taxonomic Treatment Publishing DTD v0 20100105//EN" "tax-treatment-NSO.dtd">
<tp:taxon-treatment xmlns:tp="http://www.plazi.org/taxpub"><tp:treatment-meta><kwd-group><label>Taxon classification</label><kwd><named-content xmlns:xlink="http://www.w3.org/1999/xlink" content-type="kingdom">Plantae</named-content></kwd><kwd><named-content xmlns:xlink="http://www.w3.org/1999/xlink" content-type="order">Commelinales</named-content></kwd><kwd><named-content xmlns:xlink="http://www.w3.org/1999/xlink" content-type="family">Haemodoraceae</named-content></kwd></kwd-group><mixed-citation publication-type="journal"><person-group><name><surname>Pellegrini</surname><given-names>Marco O. O.</given-names></name><name><surname>Hickman</surname><given-names>Ellen J.</given-names></name><name><surname>Guttiérrez</surname><given-names>Jorge E.</given-names></name><name><surname>Smith</surname><given-names>Rhian J.</given-names></name><name><surname>Hopper</surname><given-names>Stephen D.</given-names></name></person-group><article-title>Revisiting the taxonomy of the Neotropical <tp:taxon-name><tp:taxon-name-part taxon-name-part-type="family">Haemodoraceae</tp:taxon-name-part></tp:taxon-name> (<tp:taxon-name><tp:taxon-name-part taxon-name-part-type="order">Commelinales</tp:taxon-name-part></tp:taxon-name>)</article-title><source>PhytoKeys</source><day>04</day><month>12</month><year>2020</year><volume>169</volume><fpage>1</fpage><lpage>59</lpage><pub-id pub-id-type="doi">10.3897/phytokeys.169.57996</pub-id></mixed-citation></tp:treatment-meta><tp:nomenclature><label>4.2.</label><tp:taxon-name><object-id xmlns:xlink="http://www.w3.org/1999/xlink" content-type="arpha" xlink:type="simple">16AA9316-320C-507D-9B79-3E67B5C7FFA8</object-id>
              <tp:taxon-name-part taxon-name-part-type="genus" reg="Schiekia">Schiekia</tp:taxon-name-part>
              <tp:taxon-name-part taxon-name-part-type="species" reg="silvestris">silvestris</tp:taxon-name-part>
              <object-id xmlns:xlink="http://www.w3.org/1999/xlink" content-type="ipni" xlink:type="simple">urn:lsid:ipni.org:names:77213183-1</object-id>
            </tp:taxon-name><tp:taxon-authority>(Maas &amp; Stoel) Hopper, E.J.Hickman, Rhian J.Sm. &amp; M.Pell.</tp:taxon-authority><tp:taxon-status xmlns:xlink="http://www.w3.org/1999/xlink" xlink:type="simple">stat. nov.</tp:taxon-status><xref ref-type="fig" rid="F15">Figs 15</xref><xref ref-type="fig" rid="F16">, 16</xref><xref ref-type="fig" rid="F17">, 17</xref><tp:nomenclature-citation-list><tp:nomenclature-citation><tp:taxon-name>
                  <tp:taxon-name-part taxon-name-part-type="genus" reg="Schiekia">Schiekia</tp:taxon-name-part> <tp:taxon-name-part taxon-name-part-type="species" reg="orinocensis">orinocensis</tp:taxon-name-part> <tp:taxon-name-part taxon-name-part-type="infraspecific-rank">subsp.</tp:taxon-name-part> <tp:taxon-name-part taxon-name-part-type="subspecies" reg="silvestris">silvestris</tp:taxon-name-part></tp:taxon-name><comment>Maas &amp; Stoel in Maas PJM and Maas-van de Kamer H, Fl. Neotrop. Monogr. 61: 21. 1993. Holotype. BRAZIL. Amazonas: Rio Negro, road from Camanaus to Vaupés airport, fl., 30 Oct 1971, G.T. Prance et al. 15864 (<abbrev xmlns:xlink="http://www.w3.org/1999/xlink" content-type="institution" xlink:title="Instituto Nacional de Pesquisas da Amazônia" id="ABBRID0EZECI" xlink:type="simple">INPA</abbrev> barcode INPA34082!; isotypes: F, K barcode K000574292!, MG n.v., MO n.v., NY barcode NY00247969!, S barcode S06-6076!, U barcode U0002448!, US barcode US00592174!).</comment></tp:nomenclature-citation></tp:nomenclature-citation-list></tp:nomenclature><tp:treatment-sec sec-type="distribution" id="SECID0E5ECI"><title>Distribution and habitat.</title><p>Brazil (States of Amazonas, Pará, and Roraima), Colombia, French Guiana, Surinam, and Venezuela (Fig. <xref ref-type="fig" rid="F18">18</xref>). Found growing in the seasonally-flooded forest understorey, near rivers.</p></tp:treatment-sec><tp:treatment-sec sec-type="phenology" id="SECID0EIFCI"><title>Phenology.</title><p>It was found in flower and fruit from January to November, but peaking during the dry season.</p></tp:treatment-sec><tp:treatment-sec sec-type="conservation status" id="SECID0ENFCI"><title>Conservation status.</title><p><italic><tp:taxon-name><tp:taxon-name-part taxon-name-part-type="genus" reg="Schiekia">Schiekia</tp:taxon-name-part> <tp:taxon-name-part taxon-name-part-type="species" reg="silvestris">silvestris</tp:taxon-name-part></tp:taxon-name></italic> possesses a wide <abbrev xmlns:xlink="http://www.w3.org/1999/xlink" xlink:title="Extent of Occurrence" id="ABBRID0E5FCI" xlink:type="simple">EOO</abbrev> (1,634,289 km<sup>2</sup>) but a relatively narrow <abbrev xmlns:xlink="http://www.w3.org/1999/xlink" xlink:title="Area of Occurrence" id="ABBRID0EEGCI" xlink:type="simple">AOO</abbrev> (ca. 392 km<sup>2</sup>). This narrow <abbrev xmlns:xlink="http://www.w3.org/1999/xlink" xlink:title="Area of Occurrence" id="ABBRID0EKGCI" xlink:type="simple">AOO</abbrev> might, once again, be related to the difficulty for collection in the Amazon Region. Nonetheless, the number of known collections is relatively large, which leads us to believe this species might be much more common than <xref ref-type="bibr" rid="B27">Maas and Maas-van de Kamer (1993)</xref> were led to believe. Thus, following <xref ref-type="bibr" rid="B21">IUCN’s (2001)</xref> recommendations, <italic><tp:taxon-name><tp:taxon-name-part taxon-name-part-type="genus" reg="Schiekia">S.</tp:taxon-name-part> <tp:taxon-name-part taxon-name-part-type="species" reg="silvestris">silvestris</tp:taxon-name-part></tp:taxon-name></italic> should be considered as Least Concern (<abbrev xmlns:xlink="http://www.w3.org/1999/xlink" xlink:title="Least Concern" id="ABBRID0EBHCI" xlink:type="simple">LC</abbrev>).</p><fig id="F15" position="float" orientation="portrait"><object-id xmlns:xlink="http://www.w3.org/1999/xlink" content-type="doi" xlink:type="simple">10.3897/phytokeys.169.57996.figure15</object-id><object-id xmlns:xlink="http://www.w3.org/1999/xlink" content-type="arpha" xlink:type="simple">4BC7DB86-09D2-5AE4-8936-20B3E742073C</object-id><label>Figure 15.</label><caption><p><italic><tp:taxon-name><tp:taxon-name-part taxon-name-part-type="genus" reg="Schiekia">Schiekia</tp:taxon-name-part> <tp:taxon-name-part taxon-name-part-type="species" reg="silvestris">silvestris</tp:taxon-name-part></tp:taxon-name></italic> (Maas &amp; Stoel) Hopper et al. <bold>A</bold> habit of two flowering specimens <bold>B</bold> habit of a fruiting specimen <bold>C, D</bold> inflorescence: <bold>C</bold> inflorescence with flowers at anthesis <bold>D</bold> inflorescence with flowers at post-anthesis <bold>E, F</bold> flower: <bold>E</bold> side view of a flower showing the nectar drop (arrow) in the perianth aperture <bold>F</bold> frontal view of a flower <bold>G</bold> inflorescence bearing last few flowers and several capsules <bold>H</bold> detail of the cincinnus showing immature capsules. All photos by H. Galliffet, except for G by S. Sant.</p></caption><graphic xmlns:xlink="http://www.w3.org/1999/xlink" xlink:href="phytokeys-169-001-g015.jpg" position="float" orientation="portrait" xlink:type="simple" id="oo_481941.jpg"><uri content-type="original_file" xlink:type="simple">https://binary.pensoft.net/fig/481941</uri></graphic></fig><fig id="F16" position="float" orientation="portrait"><object-id xmlns:xlink="http://www.w3.org/1999/xlink" content-type="doi" xlink:type="simple">10.3897/phytokeys.169.57996.figure16</object-id><object-id xmlns:xlink="http://www.w3.org/1999/xlink" content-type="arpha" xlink:type="simple">5046A90C-EE60-57C8-AE82-25E123489272</object-id><label>Figure 16.</label><caption><p><italic><tp:taxon-name><tp:taxon-name-part taxon-name-part-type="genus" reg="Schiekia">Schiekia</tp:taxon-name-part> <tp:taxon-name-part taxon-name-part-type="species" reg="silvestris">silvestris</tp:taxon-name-part></tp:taxon-name></italic> (Maas &amp; Stoel) Hopper et al. Full colour whole plant illustration. Illustration by E.J. Hickman. Scale bar: 1 cm.</p></caption><graphic xmlns:xlink="http://www.w3.org/1999/xlink" xlink:href="phytokeys-169-001-g016.jpg" position="float" orientation="portrait" xlink:type="simple" id="oo_481942.jpg"><uri content-type="original_file" xlink:type="simple">https://binary.pensoft.net/fig/481942</uri></graphic></fig></tp:treatment-sec><tp:treatment-sec sec-type="comments" id="SECID0EJJCI"><title>Comments.</title><p><italic><tp:taxon-name><tp:taxon-name-part taxon-name-part-type="genus" reg="Schiekia">Schiekia</tp:taxon-name-part> <tp:taxon-name-part taxon-name-part-type="species" reg="silvestris">silvestris</tp:taxon-name-part></tp:taxon-name></italic> is by far the easiest species to differentiate from the three accepted by us in the present study. It is the only species to exclusively inhabit understorey and other mesic habitats and has a growth form similar to that of <italic><tp:taxon-name><tp:taxon-name-part taxon-name-part-type="genus" reg="Xiphidium">Xiphidium</tp:taxon-name-part> <tp:taxon-name-part taxon-name-part-type="species" reg="caeruleum">caeruleum</tp:taxon-name-part></tp:taxon-name></italic>, with its long and trailing rhizomes and leaves evenly distributed along the stem. Aside from that, the leaves are considerably more delicate and broader, and herbarium specimens of <italic><tp:taxon-name><tp:taxon-name-part taxon-name-part-type="genus" reg="Schiekia">S.</tp:taxon-name-part> <tp:taxon-name-part taxon-name-part-type="species" reg="silvestris">silvestris</tp:taxon-name-part></tp:taxon-name></italic> are commonly misidentified as <italic><tp:taxon-name><tp:taxon-name-part taxon-name-part-type="genus" reg="Xiphidium">X.</tp:taxon-name-part> <tp:taxon-name-part taxon-name-part-type="species" reg="caeruleum">caeruleum</tp:taxon-name-part></tp:taxon-name></italic> in Brazilian herbaria. Furthermore, the inflorescences of <italic><tp:taxon-name><tp:taxon-name-part taxon-name-part-type="genus" reg="Schiekia">S.</tp:taxon-name-part> <tp:taxon-name-part taxon-name-part-type="species" reg="silvestris">silvestris</tp:taxon-name-part></tp:taxon-name></italic> generally possess a corymb-like appearance, added to the diminutive and strongly bilabiate, pendulous, apricot to orange-yellow flowers, with tepals recurved in the upper half and non-inflated medial filament. The capsules of <italic><tp:taxon-name><tp:taxon-name-part taxon-name-part-type="genus" reg="Schiekia">S.</tp:taxon-name-part> <tp:taxon-name-part taxon-name-part-type="species" reg="silvestris">silvestris</tp:taxon-name-part></tp:taxon-name></italic> also tend to be much broader than those of <italic><tp:taxon-name><tp:taxon-name-part taxon-name-part-type="genus" reg="Schiekia">S.</tp:taxon-name-part> <tp:taxon-name-part taxon-name-part-type="species" reg="orinocensis">orinocensis</tp:taxon-name-part></tp:taxon-name></italic> and <italic><tp:taxon-name><tp:taxon-name-part taxon-name-part-type="genus" reg="Schiekia">S.</tp:taxon-name-part> <tp:taxon-name-part taxon-name-part-type="species" reg="timida">timida</tp:taxon-name-part></tp:taxon-name></italic>, ranging from green when immature to chocolate brown when mature. Finally, it is the only species of <italic><tp:taxon-name><tp:taxon-name-part taxon-name-part-type="genus" reg="Schiekia">Schiekia</tp:taxon-name-part></tp:taxon-name></italic> to present seeds with short and coarse trichomes scattered across the reticulate testa (Fig. <xref ref-type="fig" rid="F17">17U–W</xref>). On the other hand, <italic><tp:taxon-name><tp:taxon-name-part taxon-name-part-type="genus" reg="Schiekia">S.</tp:taxon-name-part> <tp:taxon-name-part taxon-name-part-type="species" reg="orinocensis">orinocensis</tp:taxon-name-part></tp:taxon-name></italic> and <italic><tp:taxon-name><tp:taxon-name-part taxon-name-part-type="genus" reg="Schiekia">S.</tp:taxon-name-part> <tp:taxon-name-part taxon-name-part-type="species" reg="timida">timida</tp:taxon-name-part></tp:taxon-name></italic> (Fig. <xref ref-type="fig" rid="F20">20T–V</xref>) present evenly reticulate testa.</p><fig id="F17" position="float" orientation="portrait"><object-id xmlns:xlink="http://www.w3.org/1999/xlink" content-type="doi" xlink:type="simple">10.3897/phytokeys.169.57996.figure17</object-id><object-id xmlns:xlink="http://www.w3.org/1999/xlink" content-type="arpha" xlink:type="simple">6FB9C4B6-E3A0-5A5B-8BD6-ACDCE57C4343</object-id><label>Figure 17.</label><caption><p><italic><tp:taxon-name><tp:taxon-name-part taxon-name-part-type="genus" reg="Schiekia">Schiekia</tp:taxon-name-part> <tp:taxon-name-part taxon-name-part-type="species" reg="silvestris">silvestris</tp:taxon-name-part></tp:taxon-name></italic> (Maas &amp; Stoel) Hopper et al. <bold>A, B</bold> rhizome: <bold>A</bold> rhizome, showing persistent leaf bases <bold>B</bold> longitudinal section <bold>C</bold> cincinnus <bold>D</bold> flower bud <bold>E</bold> flower in frontal view <bold>F</bold> hairs <bold>G–I</bold> perianth: <bold>G</bold> upper perianth lobes, showing the nectar guides <bold>H</bold> lateral outer perianth lobe with adnate staminode-like structure <bold>I</bold> medial inner perianth lobe <bold>J</bold> staminode-like structure <bold>K</bold> flower with the perianth removed, showing the androecium and gynoecium <bold>L, M</bold> stamens: <bold>L</bold> lateral stamen (frontal and dorsal view) <bold>M</bold> medial stamen (frontal and dorsal view) <bold>N, O</bold> gynoecium: <bold>N</bold> style <bold>O</bold> stigma <bold>P–T</bold> fruit: <bold>P</bold> immature capsule <bold>Q</bold> capsule in longitudinal section <bold>R</bold> capsule in cross-section <bold>S</bold> placenta with ovules <bold>T</bold> dehisced capsule <bold>U–W</bold> seed: <bold>U</bold> dorsal view <bold>V</bold> ventral view <bold>W</bold> longitudinal section. Illustration by E.J. Hickman. Scale bars: 1 cm (<bold>A, B, G–I, K</bold>); 1.5 mm (<bold>C–E, P–R, T</bold>); 0.3 mm (<bold>F</bold>); 0.75 mm (<bold>J, L–N, S, U–W</bold>); 0.15 mm (<bold>O</bold>);</p></caption><graphic xmlns:xlink="http://www.w3.org/1999/xlink" xlink:href="phytokeys-169-001-g017.jpg" position="float" orientation="portrait" xlink:type="simple" id="oo_481943.jpg"><uri content-type="original_file" xlink:type="simple">https://binary.pensoft.net/fig/481943</uri></graphic></fig><fig id="F18" position="float" orientation="portrait"><object-id xmlns:xlink="http://www.w3.org/1999/xlink" content-type="doi" xlink:type="simple">10.3897/phytokeys.169.57996.figure18</object-id><object-id xmlns:xlink="http://www.w3.org/1999/xlink" content-type="arpha" xlink:type="simple">AEDA0A72-1652-55C1-836B-77581EEE56A2</object-id><label>Figure 18.</label><caption><p>Distribution of <italic><tp:taxon-name><tp:taxon-name-part taxon-name-part-type="genus" reg="Schiekia">Schiekia</tp:taxon-name-part> <tp:taxon-name-part taxon-name-part-type="species" reg="silvestris">silvestris</tp:taxon-name-part></tp:taxon-name></italic> (Maas &amp; Stoel) Hopper et al. Light Green – Subtropical Coniferous Forests; Red – Deserts, Xeric Shrublands and Tropical Coniferous Forests; Orange – Tropical/Subtropical Grasslands, Savannahs and Shrublands; Maroon – Dry Broadleaf Forests; Green – Moist Broadleaf Forests; Lilac – Montane Grasslands and Shrublands.</p></caption><graphic xmlns:xlink="http://www.w3.org/1999/xlink" xlink:href="phytokeys-169-001-g018.jpg" position="float" orientation="portrait" xlink:type="simple" id="oo_481944.jpg"><uri content-type="original_file" xlink:type="simple">https://binary.pensoft.net/fig/481944</uri></graphic></fig></tp:treatment-sec><tp:treatment-sec><!--Section generated to contain objects referenced in tp:taxon-treatment.--><fig id="F20" position="float" orientation="portrait"><object-id xmlns:xlink="http://www.w3.org/1999/xlink" content-type="doi" xlink:type="simple">10.3897/phytokeys.169.57996.figure20</object-id><object-id xmlns:xlink="http://www.w3.org/1999/xlink" content-type="arpha" xlink:type="simple">DD09F193-EE73-5BD7-AD17-D56D350630C7</object-id><label>Figure 20.</label><caption><p><italic><tp:taxon-name><tp:taxon-name-part taxon-name-part-type="genus" reg="Schiekia">Schiekia</tp:taxon-name-part> <tp:taxon-name-part taxon-name-part-type="species" reg="timida">timida</tp:taxon-name-part></tp:taxon-name></italic> M. Pell. et al. <bold>A</bold> whole plant <bold>B</bold> cincinnus <bold>C</bold> flower bud <bold>D</bold> hairs <bold>E, F</bold> flower: <bold>E</bold> side view <bold>F</bold> frontal view <bold>G–I</bold> perianth: <bold>G</bold> upper perianth lobes, showing the lack of nectar guides <bold>H</bold> medial inner perianth lobe <bold>I</bold> lateral outer perianth lobe with adnate staminode-like structure <bold>J</bold> flower with the perianth removed, showing the androecium and gynoecium <bold>K, L</bold> stamens: <bold>K</bold> lateral stamen <bold>L</bold> medial stamen <bold>M–N</bold> gynoecium: <bold>M</bold> ovary <bold>N</bold> stigma <bold>O–S</bold> fruit: <bold>O</bold> immature capsule covered by the persistent perianth <bold>P</bold> immature capsule with perianth removed <bold>Q</bold> capsule in longitudinal section <bold>R</bold> capsule in cross-section <bold>S</bold> dehisced capsule <bold>T–V</bold> seed: <bold>T</bold> dorsal view <bold>U</bold> ventral view <bold>V</bold> longitudinal section. Illustration by E.J. Hickman. Scale bars: 1.5 cm (<bold>A</bold>,) ; 0.35 mm (<bold>B</bold>); 2 mm (<bold>C, E, F</bold>); 0.25 mm (<bold>D</bold>); 1.75 mm (<bold>G–I</bold>); 1.25 mm (<bold>J, O–Q, S</bold>); 1 mm (<bold>K–M, R</bold>); 0.5 mm (<bold>N</bold>); 0.75 mm (<bold>T–V</bold>)</p></caption><graphic xmlns:xlink="http://www.w3.org/1999/xlink" xlink:href="phytokeys-169-001-g020.jpg" position="float" orientation="portrait" xlink:type="simple" id="oo_481946.jpg"><uri content-type="original_file" xlink:type="simple">https://binary.pensoft.net/fig/481946</uri></graphic></fig></tp:treatment-sec><ref-list><ref id="B27"><mixed-citation xmlns:xlink="http://www.w3.org/1999/xlink" xlink:type="simple"><person-group><name name-style="western"><surname>Maas</surname><given-names>PJM</given-names></name><name name-style="western"><surname>Maas-van de Kamer</surname><given-names>H</given-names></name></person-group> (<year>1993</year>) <article-title><tp:taxon-name><tp:taxon-name-part taxon-name-part-type="family">Haemodoraceae</tp:taxon-name-part></tp:taxon-name>. Fl.</article-title><source>Neotropica</source><volume>61</volume>: <fpage>1</fpage>–<lpage>44</lpage>.</mixed-citation></ref><ref id="B21"><mixed-citation xmlns:xlink="http://www.w3.org/1999/xlink" xlink:type="simple"><institution xlink:type="simple">IUCN</institution> (<year>2001</year>) The IUCN Red List Of Threatened Species, version 2010.4. IUCN Red List Unit, Cambridge U.K. <ext-link xlink:type="simple" ext-link-type="uri" xlink:href="http://www.iucnredlist.org/">http://www.iucnredlist.org/</ext-link> [accessed: 2 February 2019]</mixed-citation></ref></ref-list></tp:taxon-treatment>
