# Supplementary material for: Revisiting the taxonomy of the Neotropical Haemodoraceae (Commelinales)
Source: PhytoKeys. 2020 Dec 4;169:1–59. doi: 10.3897/phytokeys.169.57996 (PMC7732820; doi:10.3897/phytokeys.169.57996)
Supplement: XML Treatment for Xiphidium [file phytokeys.169.57996-treatment11.xml]

<!DOCTYPE tp:taxon-treatment
  PUBLIC "-//TaxonX//DTD Taxonomic Treatment Publishing DTD v0 20100105//EN" "tax-treatment-NSO.dtd">
<tp:taxon-treatment xmlns:tp="http://www.plazi.org/taxpub"><tp:treatment-meta><kwd-group><label>Taxon classification</label><kwd><named-content xmlns:xlink="http://www.w3.org/1999/xlink" content-type="kingdom">Plantae</named-content></kwd><kwd><named-content xmlns:xlink="http://www.w3.org/1999/xlink" content-type="order">Commelinales</named-content></kwd><kwd><named-content xmlns:xlink="http://www.w3.org/1999/xlink" content-type="family">Haemodoraceae</named-content></kwd></kwd-group><mixed-citation publication-type="journal"><person-group><name><surname>Pellegrini</surname><given-names>Marco O. O.</given-names></name><name><surname>Hickman</surname><given-names>Ellen J.</given-names></name><name><surname>Guttiérrez</surname><given-names>Jorge E.</given-names></name><name><surname>Smith</surname><given-names>Rhian J.</given-names></name><name><surname>Hopper</surname><given-names>Stephen D.</given-names></name></person-group><article-title>Revisiting the taxonomy of the Neotropical <tp:taxon-name><tp:taxon-name-part taxon-name-part-type="family">Haemodoraceae</tp:taxon-name-part></tp:taxon-name> (<tp:taxon-name><tp:taxon-name-part taxon-name-part-type="order">Commelinales</tp:taxon-name-part></tp:taxon-name>)</article-title><source>PhytoKeys</source><day>04</day><month>12</month><year>2020</year><volume>169</volume><fpage>1</fpage><lpage>59</lpage><pub-id pub-id-type="doi">10.3897/phytokeys.169.57996</pub-id></mixed-citation></tp:treatment-meta><tp:nomenclature><label>5.</label><tp:taxon-name><object-id xmlns:xlink="http://www.w3.org/1999/xlink" content-type="arpha" xlink:type="simple">4E426498-CDA3-5E91-800F-5DA7C79D5FAF</object-id>
              <tp:taxon-name-part taxon-name-part-type="genus" reg="Xiphidium">Xiphidium</tp:taxon-name-part>
            </tp:taxon-name><tp:taxon-authority>Loefl., Iter Hispan.: 179. 1758.</tp:taxon-authority><xref ref-type="fig" rid="F22">Figs 22</xref><xref ref-type="fig" rid="F23">, 23</xref><xref ref-type="fig" rid="F24">, 24</xref><xref ref-type="fig" rid="F26">, 26</xref><tp:nomenclature-citation-list><tp:nomenclature-citation><tp:taxon-name>
                  <tp:taxon-name-part taxon-name-part-type="genus" reg="Tonduzia">Tonduzia</tp:taxon-name-part>
                </tp:taxon-name><comment>Boeckeler ex Tonduz, Bull. Herb. Boissier 3: 464. 1895, nom. nud.</comment></tp:nomenclature-citation><tp:nomenclature-citation><tp:taxon-name>
                  <tp:taxon-name-part taxon-name-part-type="genus" reg="Durandia">Durandia</tp:taxon-name-part>
                </tp:taxon-name><comment>Boeckeler, Allg. Bot. Z. Syst. 2: 160, 173. 1896, Syn. nov. Type species. <tp:taxon-name><tp:taxon-name-part taxon-name-part-type="genus" reg="Durandia">Durandia</tp:taxon-name-part> <tp:taxon-name-part taxon-name-part-type="species" reg="macrophylla">macrophylla</tp:taxon-name-part></tp:taxon-name> Boeckeler (= <tp:taxon-name><tp:taxon-name-part taxon-name-part-type="genus" reg="Xiphidium">Xiphidium</tp:taxon-name-part> <tp:taxon-name-part taxon-name-part-type="species" reg="caeruleum">caeruleum</tp:taxon-name-part></tp:taxon-name> Aubl.).</comment></tp:nomenclature-citation></tp:nomenclature-citation-list></tp:nomenclature><tp:treatment-sec sec-type="type species" id="SECID0E2DDI"><title>Type species.</title><p><italic><tp:taxon-name><tp:taxon-name-part taxon-name-part-type="genus" reg="Xiphidium">Xiphidium</tp:taxon-name-part> <tp:taxon-name-part taxon-name-part-type="species" reg="caeruleum">caeruleum</tp:taxon-name-part></tp:taxon-name></italic> Aubl.</p></tp:treatment-sec><tp:treatment-sec sec-type="Nomenclatural history" id="SECID0EMEDI"><title>Nomenclatural history.</title><p>It has been widely accepted that the original place of publication of the generic name <italic><tp:taxon-name><tp:taxon-name-part taxon-name-part-type="genus" reg="Xiphidium">Xiphidium</tp:taxon-name-part></tp:taxon-name></italic> is “Histoire des Plantes de la Guiane Françoise” by <xref ref-type="bibr" rid="B3">Aublet (1775)</xref>. Nonetheless, Aublet never clearly states to be proposing a new genus. This seems to follow his publication’s formatting, where none of the new taxa present any explicit statement indicating that they are newly proposed. At the end of the Latin diagnosis and French comments, <xref ref-type="bibr" rid="B3">Aublet (1775</xref>: 35) mentions that his new species differs from the one described by <xref ref-type="bibr" rid="B26">Loefling (1758)</xref> due to its “fine stems and leaves furnished with hairs, blue flowers, and oval and acute petals”. This statement makes it clear that Aublet had access to Loefling’s publication (1758) and knew of the description of his new genus <italic><tp:taxon-name><tp:taxon-name-part taxon-name-part-type="genus" reg="Xiphidium">Xiphidium</tp:taxon-name-part></tp:taxon-name></italic>. Finally, <xref ref-type="bibr" rid="B10">Dorr and Wiersema (2010)</xref> give the final support to our interpretation when they explain that in several instances, <xref ref-type="bibr" rid="B26">Loefling (1758)</xref> cited a genus published earlier by Linnaeus or P. Browne, followed by a full stop, (an) alternative generic name(s) and a description. The authors also point out that, on some occasions, this formatting has been misinterpreted as the proposal of species’ names (i.e., binary combinations), which they are not. That was the case of <italic><tp:taxon-name><tp:taxon-name-part taxon-name-part-type="genus" reg="Xiphidium">Xiphidium</tp:taxon-name-part></tp:taxon-name></italic> Loefl., which was misinterpreted as representing a new species, <italic><tp:taxon-name><tp:taxon-name-part taxon-name-part-type="genus" reg="Ixia">Ixia</tp:taxon-name-part> <tp:taxon-name-part taxon-name-part-type="species" reg="xiphidium">xiphidium</tp:taxon-name-part></tp:taxon-name></italic> Loefl. (e.g., <xref ref-type="bibr" rid="B27">Maas and Maas-van de Kamer 1993</xref>), instead of the publication of a new genus. Thus, the genus <italic><tp:taxon-name><tp:taxon-name-part taxon-name-part-type="genus" reg="Xiphidium">Xiphidium</tp:taxon-name-part></tp:taxon-name></italic> was originally described by <xref ref-type="bibr" rid="B26">Loefling (1758)</xref>, without the inclusion of any species. The proposal of <italic><tp:taxon-name><tp:taxon-name-part taxon-name-part-type="genus" reg="Xiphidium">Xiphidium</tp:taxon-name-part></tp:taxon-name></italic> by <xref ref-type="bibr" rid="B26">Loefling (1758)</xref> is based on the author not agreeing on the inclusion of all elements/species by Linnaeus in his <italic><tp:taxon-name><tp:taxon-name-part taxon-name-part-type="genus" reg="Ixia">Ixia</tp:taxon-name-part></tp:taxon-name></italic> L.</p><fig id="F22" position="float" orientation="portrait"><object-id xmlns:xlink="http://www.w3.org/1999/xlink" content-type="doi" xlink:type="simple">10.3897/phytokeys.169.57996.figure22</object-id><object-id xmlns:xlink="http://www.w3.org/1999/xlink" content-type="arpha" xlink:type="simple">A790E8BB-C974-5997-8B72-792186E2E1E1</object-id><label>Figure 22.</label><caption><p><italic><tp:taxon-name><tp:taxon-name-part taxon-name-part-type="genus" reg="Xiphidium">Xiphidium</tp:taxon-name-part> <tp:taxon-name-part taxon-name-part-type="species" reg="caeruleum">caeruleum</tp:taxon-name-part></tp:taxon-name></italic> Aubl. <bold>A</bold> specimen growing in a flooded forest <bold>B</bold> habit <bold>C</bold> inflorescence <bold>D</bold> cincinnus <bold>E, F</bold> flower: <bold>E</bold> flower with subequal, narrow, and pale apricot perianth lobes <bold>F</bold> flower with equal, broad, and white perianth lobes <bold>G</bold> flower with perianth removed showing androecium and gynoecium with ovary pubescent long the septal ridges <bold>H</bold> cincinnus with immature berries <bold>I</bold> mature berries. <bold>A, F</bold> by R. Aguilar, <bold>B</bold> by H. Medeiros, <bold>C–D, G, I</bold> by M.O.O. Pellegrini, <bold>E</bold> by A. Yakovlev, and <bold>H</bold> by R. Cumming.</p></caption><graphic xmlns:xlink="http://www.w3.org/1999/xlink" xlink:href="phytokeys-169-001-g022.jpg" position="float" orientation="portrait" xlink:type="simple" id="oo_481948.jpg"><uri content-type="original_file" xlink:type="simple">https://binary.pensoft.net/fig/481948</uri></graphic></fig><p>The first species name to be validly published in <italic><tp:taxon-name><tp:taxon-name-part taxon-name-part-type="genus" reg="Xiphidium">Xiphidium</tp:taxon-name-part></tp:taxon-name></italic> was only proposed almost 20 years later, by <xref ref-type="bibr" rid="B3">Aublet (1775)</xref>, as <italic><tp:taxon-name><tp:taxon-name-part taxon-name-part-type="genus" reg="Xiphidium">X.</tp:taxon-name-part> <tp:taxon-name-part taxon-name-part-type="species" reg="caeruleum">caeruleum</tp:taxon-name-part></tp:taxon-name></italic> Aubl. The publication of the generic name <italic><tp:taxon-name><tp:taxon-name-part taxon-name-part-type="genus" reg="Xiphidium">Xiphidium</tp:taxon-name-part></tp:taxon-name></italic> by <xref ref-type="bibr" rid="B26">Loefling (1758)</xref> makes it clear that the author recognised a sole species for that genus. The practice of not providing a specific epithet when describing monospecific new genera was common practice at the time. A similar situation, with the description of the type genus of <tp:taxon-name><tp:taxon-name-part taxon-name-part-type="family">Haemodoraceae</tp:taxon-name-part></tp:taxon-name> – <italic><tp:taxon-name><tp:taxon-name-part taxon-name-part-type="genus" reg="Haemodorum">Haemodorum</tp:taxon-name-part></tp:taxon-name></italic> (<xref ref-type="bibr" rid="B57">Smith 1798</xref>) –, supports this interpretation. When first described, <italic><tp:taxon-name><tp:taxon-name-part taxon-name-part-type="genus" reg="Haemodorum">Haemodorum</tp:taxon-name-part></tp:taxon-name></italic> was considered monospecific and, therefore, was not given a specific epithet, according to the standard practice of J.E. <xref ref-type="bibr" rid="B57">Smith (1798)</xref>. Only seven years later, another author (<xref ref-type="bibr" rid="B67">Vahl 1805</xref>) provided an epithet for Smith’s plant, as <italic><tp:taxon-name><tp:taxon-name-part taxon-name-part-type="genus" reg="Haemodorum">H.</tp:taxon-name-part> <tp:taxon-name-part taxon-name-part-type="species" reg="corymbosum">corymbosum</tp:taxon-name-part></tp:taxon-name></italic> Vahl. Thus, as the first species formally published and associated with <italic><tp:taxon-name><tp:taxon-name-part taxon-name-part-type="genus" reg="Xiphidium">Xiphidium</tp:taxon-name-part></tp:taxon-name></italic>, <italic><tp:taxon-name><tp:taxon-name-part taxon-name-part-type="genus" reg="Xiphidium">X.</tp:taxon-name-part> <tp:taxon-name-part taxon-name-part-type="species" reg="caeruleum">caeruleum</tp:taxon-name-part></tp:taxon-name></italic> automatically typifies this generic name.</p><fig id="F23" position="float" orientation="portrait"><object-id xmlns:xlink="http://www.w3.org/1999/xlink" content-type="doi" xlink:type="simple">10.3897/phytokeys.169.57996.figure23</object-id><object-id xmlns:xlink="http://www.w3.org/1999/xlink" content-type="arpha" xlink:type="simple">CC4D3EED-282E-5E28-9046-B36A04107205</object-id><label>Figure 23.</label><caption><p><italic><tp:taxon-name><tp:taxon-name-part taxon-name-part-type="genus" reg="Xiphidium">Xiphidium</tp:taxon-name-part> <tp:taxon-name-part taxon-name-part-type="species" reg="caeruleum">caeruleum</tp:taxon-name-part></tp:taxon-name></italic> Aubl. Line drawing of the inflorescence. Illustration by E.J. Hickman. Scale bar: 1 cm.</p></caption><graphic xmlns:xlink="http://www.w3.org/1999/xlink" xlink:href="phytokeys-169-001-g023.jpg" position="float" orientation="portrait" xlink:type="simple" id="oo_481949.jpg"><uri content-type="original_file" xlink:type="simple">https://binary.pensoft.net/fig/481949</uri></graphic></fig></tp:treatment-sec><tp:treatment-sec sec-type="comments" id="SECID0EUMDI"><title>Comments.</title><p><italic><tp:taxon-name><tp:taxon-name-part taxon-name-part-type="genus" reg="Xiphidium">Xiphidium</tp:taxon-name-part></tp:taxon-name></italic> has traditionally been considered an ill-circumscribed genus, lacking any obvious synapomorphy (<xref ref-type="bibr" rid="B52">Simpson 1990</xref>, <xref ref-type="bibr" rid="B53">1993</xref>, <xref ref-type="bibr" rid="B55">1998b</xref>). However, with the transfer of <italic><tp:taxon-name><tp:taxon-name-part taxon-name-part-type="genus" reg="Xiphidium">X.</tp:taxon-name-part> <tp:taxon-name-part taxon-name-part-type="species" reg="xanthorrhizon">xanthorrhizon</tp:taxon-name-part></tp:taxon-name></italic> to <italic><tp:taxon-name><tp:taxon-name-part taxon-name-part-type="genus" reg="Cubanicula">Cubanicula</tp:taxon-name-part></tp:taxon-name></italic>, <italic><tp:taxon-name><tp:taxon-name-part taxon-name-part-type="genus" reg="Xiphidium">Xiphidium</tp:taxon-name-part></tp:taxon-name></italic> s.str. can be easily defined by its introrsely rimose, but functionally poricidal anthers (an adaptation to buzz-pollination; <xref ref-type="bibr" rid="B7">Buchmann 1980</xref>), the complete loss of septal nectaries (also an adaptation to buzz-pollination), capsules bright-coloured, indehiscent, lacking thickened septal ridges and somewhat fleshy at maturity (a possible adaptation to endozoochory) and cuboid seeds (<xref ref-type="bibr" rid="B14">Hickman 2019</xref>; <xref ref-type="bibr" rid="B38">Pellegrini 2019</xref>). All these characters are unique in the family and observed on the two species of <italic><tp:taxon-name><tp:taxon-name-part taxon-name-part-type="genus" reg="Xiphidium">Xiphidium</tp:taxon-name-part></tp:taxon-name></italic> accepted by us in the present study. The anther morphology of <italic><tp:taxon-name><tp:taxon-name-part taxon-name-part-type="genus" reg="Xiphidium">Xiphidium</tp:taxon-name-part></tp:taxon-name></italic> and its floral biology are reminiscent of some species of <italic><tp:taxon-name><tp:taxon-name-part taxon-name-part-type="genus" reg="Dichorisandra">Dichorisandra</tp:taxon-name-part></tp:taxon-name></italic> J.C. Mikan (<tp:taxon-name><tp:taxon-name-part taxon-name-part-type="family">Commelinaceae</tp:taxon-name-part></tp:taxon-name>, <tp:taxon-name><tp:taxon-name-part taxon-name-part-type="order">Commelinales</tp:taxon-name-part></tp:taxon-name>) that also possess introrsely rimose but functionally poricidal anthers (<xref ref-type="bibr" rid="B39">Pellegrini and Faden 2017</xref>). However, studies on the reproductive biology of <italic><tp:taxon-name><tp:taxon-name-part taxon-name-part-type="genus" reg="Xiphidium">Xiphidium</tp:taxon-name-part></tp:taxon-name></italic> are non-existent, save that by <xref ref-type="bibr" rid="B7">Buchmann (1980)</xref>. Further studies focusing on effective pollination and seed dispersal are necessary. The genus is well-documented as medicine for snakebite (<xref ref-type="bibr" rid="B35">Odonne et al. 2013</xref>) and has antimalarial and leishmanicidal properties (<xref ref-type="bibr" rid="B68">Valadeau et al. 2009</xref>). <italic><tp:taxon-name><tp:taxon-name-part taxon-name-part-type="genus" reg="Xiphidium">Xiphidium</tp:taxon-name-part> <tp:taxon-name-part taxon-name-part-type="species" reg="caeruleum">caeruleum</tp:taxon-name-part></tp:taxon-name></italic> also shows the most significant genetic divergence levels for any species of <tp:taxon-name><tp:taxon-name-part taxon-name-part-type="family">Haemodoraceae</tp:taxon-name-part></tp:taxon-name> amongst populations across its wide Neotropical range (<xref ref-type="bibr" rid="B20">Hopper et al., in prep.</xref>). A further detailed taxonomic study is recommended, combining extensive fieldwork, molecular data, and traditional taxonomy.</p><fig id="F24" position="float" orientation="portrait"><object-id xmlns:xlink="http://www.w3.org/1999/xlink" content-type="doi" xlink:type="simple">10.3897/phytokeys.169.57996.figure24</object-id><object-id xmlns:xlink="http://www.w3.org/1999/xlink" content-type="arpha" xlink:type="simple">B05D3F66-0305-57E7-A0F2-81A24E528E2C</object-id><label>Figure 24.</label><caption><p><italic><tp:taxon-name><tp:taxon-name-part taxon-name-part-type="genus" reg="Xiphidium">Xiphidium</tp:taxon-name-part> <tp:taxon-name-part taxon-name-part-type="species" reg="caeruleum">caeruleum</tp:taxon-name-part></tp:taxon-name></italic> Aubl. <bold>A</bold> roots in cross-section <bold>B–D</bold> rhizome: <bold>B</bold> naked rhizome <bold>C</bold> longitudinal section <bold>D</bold> lateral branch <bold>E</bold> cincinnus <bold>F</bold> flower bud <bold>G</bold> hairs <bold>H, I</bold> flower: <bold>H</bold> frontal view <bold>I</bold> side view <bold>J</bold> flower with the perianth removed, showing the androecium and gynoecium <bold>K</bold> lateral stamen (frontal and dorsal view) <bold>L</bold> stigma <bold>M–P</bold> fruit: <bold>M</bold> immature berry <bold>N</bold> berry in cross-section <bold>O</bold> berry in longitudinal section <bold>P</bold> indehiscent and old berry <bold>Q–T</bold> seed: <bold>Q</bold> dorsal view <bold>R</bold> lateral view <bold>S</bold> ventral view <bold>T</bold> longitudinal section. Illustration by E.J. Hickman. Scale bars: 0.8 mm (<bold>A</bold>); 1.5 cm (<bold>B–D</bold>); 0.75 mm (<bold>E</bold>); 2 mm (<bold>F, H, I, M–P</bold>); 0.4 mm (<bold>G</bold>);1.75 mm (<bold>J</bold>); 1 mm (<bold>K</bold>); 0.5 mm (<bold>L, Q–T</bold>).</p></caption><graphic xmlns:xlink="http://www.w3.org/1999/xlink" xlink:href="phytokeys-169-001-g024.jpg" position="float" orientation="portrait" xlink:type="simple" id="oo_481950.jpg"><uri content-type="original_file" xlink:type="simple">https://binary.pensoft.net/fig/481950</uri></graphic></fig></tp:treatment-sec><tp:treatment-sec><!--Section generated to contain objects referenced in tp:taxon-treatment.--><fig id="F26" position="float" orientation="portrait"><object-id xmlns:xlink="http://www.w3.org/1999/xlink" content-type="doi" xlink:type="simple">10.3897/phytokeys.169.57996.figure26</object-id><object-id xmlns:xlink="http://www.w3.org/1999/xlink" content-type="arpha" xlink:type="simple">69183DE7-3821-5C00-9E98-361BCEE8895E</object-id><label>Figure 26.</label><caption><p><italic><tp:taxon-name><tp:taxon-name-part taxon-name-part-type="genus" reg="Xiphidium">Xiphidium</tp:taxon-name-part> <tp:taxon-name-part taxon-name-part-type="species" reg="pontederiiflorum">pontederiiflorum</tp:taxon-name-part></tp:taxon-name></italic> M. Pell. et al. <bold>A–C</bold> habit: <bold>A</bold> vegetative habit <bold>B</bold> flowering habit with a young inflorescence <bold>C</bold> viviparous inflorescence with three axillary propagules <bold>D</bold> inflorescence with open flowers and apricot floral buds <bold>E</bold> floral buds and flowers at pre-anthesis <bold>F, G</bold> flower: <bold>F</bold> white flower with green ovary <bold>G</bold> pale apricot flower with vinaceous ovary <bold>H</bold> detail of the androecium and gynoecium, showing the ovary pubescence along the septal ridges <bold>I</bold> inflorescence with open flowers and mature berries <bold>J</bold> mature berry. <bold>C, E, J</bold> by A.R. Jonker, remaining photos by A. Kay.</p></caption><graphic xmlns:xlink="http://www.w3.org/1999/xlink" xlink:href="phytokeys-169-001-g026.jpg" position="float" orientation="portrait" xlink:type="simple" id="oo_481952.jpg"><uri content-type="original_file" xlink:type="simple">https://binary.pensoft.net/fig/481952</uri></graphic></fig></tp:treatment-sec><ref-list><ref id="B3"><mixed-citation xmlns:xlink="http://www.w3.org/1999/xlink" xlink:type="simple"><person-group><name name-style="western"><surname>Aublet</surname><given-names>JBCF</given-names></name></person-group> (<year>1775</year>) <source>Histoire des Plantes de la Guiane Françoise (Vol. 1).</source><publisher-name>Pierre-François Didot</publisher-name>, <publisher-loc>London &amp; Paris</publisher-loc>, <size units="page">621 pp</size>.</mixed-citation></ref><ref id="B26"><mixed-citation xmlns:xlink="http://www.w3.org/1999/xlink" xlink:type="simple"><person-group><name name-style="western"><surname>Loefling</surname><given-names>P</given-names></name></person-group> (<year>1758</year>) <source>Iter Hispanicum.</source><publisher-name>Ttryckt på Direct &amp; Lars Salvii Kostnad</publisher-name>, <publisher-loc>Stockholm</publisher-loc>, <size units="page">316 pp</size>.</mixed-citation></ref><ref id="B10"><mixed-citation xmlns:xlink="http://www.w3.org/1999/xlink" xlink:type="simple"><person-group><name name-style="western"><surname>Dorr</surname><given-names>LJ</given-names></name><name name-style="western"><surname>Wiersema</surname><given-names>JH</given-names></name></person-group> (<year>2010</year>) <article-title>Names of American vascular plants published in Loefling’s Iter Hispanicum (1758) and its German translation (1766).</article-title><source>Taxon</source><volume>59</volume>(<issue>4</issue>): <fpage>1245</fpage>–<lpage>1262</lpage>. <ext-link xlink:type="simple" ext-link-type="doi" xlink:href="10.1002/tax.594022">https://doi.org/10.1002/tax.594022</ext-link></mixed-citation></ref><ref id="B27"><mixed-citation xmlns:xlink="http://www.w3.org/1999/xlink" xlink:type="simple"><person-group><name name-style="western"><surname>Maas</surname><given-names>PJM</given-names></name><name name-style="western"><surname>Maas-van de Kamer</surname><given-names>H</given-names></name></person-group> (<year>1993</year>) <article-title><tp:taxon-name><tp:taxon-name-part taxon-name-part-type="family">Haemodoraceae</tp:taxon-name-part></tp:taxon-name>. Fl.</article-title><source>Neotropica</source><volume>61</volume>: <fpage>1</fpage>–<lpage>44</lpage>.</mixed-citation></ref><ref id="B57"><mixed-citation xmlns:xlink="http://www.w3.org/1999/xlink" xlink:type="simple"><person-group><name name-style="western"><surname>Smith</surname><given-names>JE</given-names></name></person-group> (<year>1798</year>) <article-title>The characters of twenty new genera of plants.</article-title><source>Transactions of the Linnean Society of London</source><volume>4</volume>(<issue>1</issue>): <fpage>213</fpage>–<lpage>223</lpage>. <ext-link xlink:type="simple" ext-link-type="doi" xlink:href="10.1111/j.1096-3642.1798.tb00530.x">https://doi.org/10.1111/j.1096-3642.1798.tb00530.x</ext-link></mixed-citation></ref><ref id="B67"><mixed-citation xmlns:xlink="http://www.w3.org/1999/xlink" xlink:type="simple"><person-group><name name-style="western"><surname>Vahl</surname><given-names>M</given-names></name></person-group> (<year>1805</year>) <source>Martini Vahlii, profess. botan. Haun. membr. societ. lit. plur. Enumeratio Plantarum: vel ab aliis, vel, ab ipso observatum, cum earum differentiis specificis, synonymis selectis et descriptionibus succinctis (Vol. 2). Typis N.</source><publisher-name>Mölleri et Filli</publisher-name>, <publisher-loc>Aulae Regiae et Universitatis Typographorum. Impensis Viduae</publisher-loc>, <size units="page">423 pp</size>. <ext-link xlink:type="simple" ext-link-type="uri" xlink:href="https://www.biodiversitylibrary.org/page/545915">https://www.biodiversitylibrary.org/page/545915</ext-link></mixed-citation></ref><ref id="B52"><mixed-citation xmlns:xlink="http://www.w3.org/1999/xlink" xlink:type="simple"><person-group><name name-style="western"><surname>Simpson</surname><given-names>MG</given-names></name></person-group> (<year>1990</year>) <article-title>Phylogeny and classification of the <tp:taxon-name><tp:taxon-name-part taxon-name-part-type="family">Haemodoraceae</tp:taxon-name-part></tp:taxon-name>.</article-title><source>Annals of the Missouri Botanical Garden</source><volume>77</volume>(<issue>4</issue>): <fpage>722</fpage>–<lpage>784</lpage>. [pl. XXI–XXIII.] <ext-link xlink:type="simple" ext-link-type="doi" xlink:href="10.2307/2399670">https://doi.org/10.2307/2399670</ext-link></mixed-citation></ref><ref id="B53"><mixed-citation xmlns:xlink="http://www.w3.org/1999/xlink" xlink:type="simple"><person-group><name name-style="western"><surname>Simpson</surname><given-names>MG</given-names></name></person-group> (<year>1993</year>) <article-title>Septal nectary anatomy and phylogeny in the <tp:taxon-name><tp:taxon-name-part taxon-name-part-type="family">Haemodoraceae</tp:taxon-name-part></tp:taxon-name>.</article-title><source>Systematic Botany</source><volume>18</volume>(<issue>4</issue>): <fpage>593</fpage>–<lpage>613</lpage>. <ext-link xlink:type="simple" ext-link-type="doi" xlink:href="10.2307/2419536">https://doi.org/10.2307/2419536</ext-link></mixed-citation></ref><ref id="B55"><mixed-citation xmlns:xlink="http://www.w3.org/1999/xlink" xlink:type="simple"><person-group><name name-style="western"><surname>Simpson</surname><given-names>MG</given-names></name></person-group> (<year>1998b</year>) <article-title><tp:taxon-name><tp:taxon-name-part taxon-name-part-type="family">Haemodoraceae</tp:taxon-name-part></tp:taxon-name>.</article-title> In: <person-group><name name-style="western"><surname>Kubitzki</surname><given-names>K</given-names></name></person-group> (<role>Ed.</role>) <issue-title>The Families and Genera of Vascular Plants (Vol.</issue-title><source>4). Springer Verlag, Berlin</source>, <fpage>212</fpage>–<lpage>128</lpage>.</mixed-citation></ref><ref id="B7"><mixed-citation xmlns:xlink="http://www.w3.org/1999/xlink" xlink:type="simple"><person-group><name name-style="western"><surname>Buchmann</surname><given-names>SL</given-names></name></person-group> (<year>1980</year>) <article-title>Preliminary anthecological observations on <italic><tp:taxon-name><tp:taxon-name-part taxon-name-part-type="genus">Xiphidium</tp:taxon-name-part> <tp:taxon-name-part taxon-name-part-type="species">caeruleum</tp:taxon-name-part></tp:taxon-name></italic> Aubl. (<tp:taxon-name><tp:taxon-name-part taxon-name-part-type="subclass">Monocotyledoneae</tp:taxon-name-part></tp:taxon-name>: <tp:taxon-name><tp:taxon-name-part taxon-name-part-type="family">Haemodoraceae</tp:taxon-name-part></tp:taxon-name>).</article-title><source>Panama Journal of the Kansas Entomological Society</source><volume>53</volume>(<issue>4</issue>): <fpage>685</fpage>–<lpage>699</lpage>.</mixed-citation></ref><ref id="B14"><mixed-citation xmlns:xlink="http://www.w3.org/1999/xlink" xlink:type="simple"><person-group><name name-style="western"><surname>Hickman</surname><given-names>EJ</given-names></name></person-group> (<year>2019</year>) Discovery through illustration – botanical art, traits and their phylogeny in the <tp:taxon-name><tp:taxon-name-part taxon-name-part-type="family">Haemodoraceae</tp:taxon-name-part></tp:taxon-name>. PhD thesis, The University of Western Australia.</mixed-citation></ref><ref id="B38"><mixed-citation xmlns:xlink="http://www.w3.org/1999/xlink" xlink:type="simple"><person-group><name name-style="western"><surname>Pellegrini</surname><given-names>MOO</given-names></name></person-group> (<year>2019</year>) Systematics of <tp:taxon-name><tp:taxon-name-part taxon-name-part-type="order">Commelinales</tp:taxon-name-part></tp:taxon-name> focusing on Neotropical lineages. PhD thesis. Universidade de São Paulo, São Paulo, SP, Brazil.</mixed-citation></ref><ref id="B39"><mixed-citation xmlns:xlink="http://www.w3.org/1999/xlink" xlink:type="simple"><person-group><name name-style="western"><surname>Pellegrini</surname><given-names>MOO</given-names></name><name name-style="western"><surname>Faden</surname><given-names>RB</given-names></name></person-group> (<year>2017</year>) <article-title>Recircumscription and taxonomic revision of <italic><tp:taxon-name><tp:taxon-name-part taxon-name-part-type="genus">Siderasis</tp:taxon-name-part></tp:taxon-name></italic>, with comments on the systematics of subtribe <tp:taxon-name><tp:taxon-name-part taxon-name-part-type="subtribe">Dichorisandrinae</tp:taxon-name-part></tp:taxon-name> (<tp:taxon-name><tp:taxon-name-part taxon-name-part-type="family">Commelinaceae</tp:taxon-name-part></tp:taxon-name>).</article-title><source>PhytoKeys</source><volume>83</volume>: <fpage>1</fpage>–<lpage>41</lpage>. <ext-link xlink:type="simple" ext-link-type="doi" xlink:href="10.3897/phytokeys.83.13490">https://doi.org/10.3897/phytokeys.83.13490</ext-link></mixed-citation></ref><ref id="B35"><mixed-citation xmlns:xlink="http://www.w3.org/1999/xlink" xlink:type="simple"><person-group><name name-style="western"><surname>Odonne</surname><given-names>G</given-names></name><name name-style="western"><surname>Valadeau</surname><given-names>C</given-names></name><name name-style="western"><surname>Alban-Castillo</surname><given-names>J</given-names></name><name name-style="western"><surname>Stien</surname><given-names>D</given-names></name><name name-style="western"><surname>Sauvain</surname><given-names>M</given-names></name><name name-style="western"><surname>Bourdy</surname><given-names>G</given-names></name></person-group> (<year>2013</year>) <article-title>Medical ethnobotany of the Chayahuita of the Paranapura basin (Peruvian Amazon).</article-title><source>Journal of Ethnopharmacology</source><volume>146</volume>(<issue>1</issue>): <fpage>127</fpage>–<lpage>153</lpage>. <ext-link xlink:type="simple" ext-link-type="doi" xlink:href="10.1016/j.jep.2012.12.014">https://doi.org/10.1016/j.jep.2012.12.014</ext-link></mixed-citation></ref><ref id="B68"><mixed-citation xmlns:xlink="http://www.w3.org/1999/xlink" xlink:type="simple"><person-group><name name-style="western"><surname>Valadeau</surname><given-names>C</given-names></name><name name-style="western"><surname>Pabon</surname><given-names>A</given-names></name><name name-style="western"><surname>Deharo</surname><given-names>E</given-names></name><name name-style="western"><surname>Albán-Castillo</surname><given-names>J</given-names></name><name name-style="western"><surname>Estevez</surname><given-names>Y</given-names></name><name name-style="western"><surname>Lores</surname><given-names>FA</given-names></name><name name-style="western"><surname>Rojas</surname><given-names>R</given-names></name><name name-style="western"><surname>Gamboa</surname><given-names>D</given-names></name><name name-style="western"><surname>Sauvain</surname><given-names>M</given-names></name><name name-style="western"><surname>Castillo</surname><given-names>D</given-names></name><name name-style="western"><surname>Bourdy</surname><given-names>G</given-names></name></person-group> (<year>2009</year>) <article-title>Medicinal plants from the Yanesha (Peru): Evaluation of the leishmanicidal and antimalarial activity of selected extracts.</article-title><source>Journal of Ethnopharmacology</source><volume>123</volume>(<issue>3</issue>): <fpage>413</fpage>–<lpage>422</lpage>. <ext-link xlink:type="simple" ext-link-type="doi" xlink:href="10.1016/j.jep.2009.03.041">https://doi.org/10.1016/j.jep.2009.03.041</ext-link></mixed-citation></ref><ref id="B20"><mixed-citation xmlns:xlink="http://www.w3.org/1999/xlink" xlink:type="simple"><person-group><name name-style="western"><surname>Hopper</surname><given-names>SD</given-names></name><name name-style="western"><surname>Smith</surname><given-names>RJ</given-names></name><name name-style="western"><surname>Chase</surname><given-names>MW</given-names></name><name name-style="western"><surname>Fay</surname><given-names>MF</given-names></name><name name-style="western"><surname>Gutiérrez</surname><given-names>JE</given-names></name><name name-style="western"><surname>Hickman</surname><given-names>EJ</given-names></name><name name-style="western"><surname>Manning</surname><given-names>JC</given-names></name><name name-style="western"><surname>Pellegrini</surname><given-names>MOO</given-names></name><name name-style="western"><surname>Rourke</surname><given-names>JP</given-names></name><name name-style="western"><surname>Simpson</surname><given-names>MG</given-names></name></person-group> (<year>in prep.</year>) Near-complete taxon sampling for <tp:taxon-name><tp:taxon-name-part taxon-name-part-type="family">Haemodoraceae</tp:taxon-name-part></tp:taxon-name> phylogenetics helps resolve enigmatic relationships in and between the Americas, South Africa, and Australia.</mixed-citation></ref></ref-list></tp:taxon-treatment>
