# Supplementary material for: Revisiting the taxonomy of the Neotropical Haemodoraceae (Commelinales)
Source: PhytoKeys. 2020 Dec 4;169:1–59. doi: 10.3897/phytokeys.169.57996 (PMC7732820; doi:10.3897/phytokeys.169.57996)
Supplement: XML Treatment for Xiphidium caeruleum [file phytokeys.169.57996-treatment12.xml]

<!DOCTYPE tp:taxon-treatment
  PUBLIC "-//TaxonX//DTD Taxonomic Treatment Publishing DTD v0 20100105//EN" "tax-treatment-NSO.dtd">
<tp:taxon-treatment xmlns:tp="http://www.plazi.org/taxpub"><tp:treatment-meta><kwd-group><label>Taxon classification</label><kwd><named-content xmlns:xlink="http://www.w3.org/1999/xlink" content-type="kingdom">Plantae</named-content></kwd><kwd><named-content xmlns:xlink="http://www.w3.org/1999/xlink" content-type="order">Commelinales</named-content></kwd><kwd><named-content xmlns:xlink="http://www.w3.org/1999/xlink" content-type="family">Haemodoraceae</named-content></kwd></kwd-group><mixed-citation publication-type="journal"><person-group><name><surname>Pellegrini</surname><given-names>Marco O. O.</given-names></name><name><surname>Hickman</surname><given-names>Ellen J.</given-names></name><name><surname>Guttiérrez</surname><given-names>Jorge E.</given-names></name><name><surname>Smith</surname><given-names>Rhian J.</given-names></name><name><surname>Hopper</surname><given-names>Stephen D.</given-names></name></person-group><article-title>Revisiting the taxonomy of the Neotropical <tp:taxon-name><tp:taxon-name-part taxon-name-part-type="family">Haemodoraceae</tp:taxon-name-part></tp:taxon-name> (<tp:taxon-name><tp:taxon-name-part taxon-name-part-type="order">Commelinales</tp:taxon-name-part></tp:taxon-name>)</article-title><source>PhytoKeys</source><day>04</day><month>12</month><year>2020</year><volume>169</volume><fpage>1</fpage><lpage>59</lpage><pub-id pub-id-type="doi">10.3897/phytokeys.169.57996</pub-id></mixed-citation></tp:treatment-meta><tp:nomenclature><label>5.1.</label><tp:taxon-name><object-id xmlns:xlink="http://www.w3.org/1999/xlink" content-type="arpha" xlink:type="simple">17B8557C-6829-50EA-8D6D-11A041198D73</object-id>
              <tp:taxon-name-part taxon-name-part-type="genus" reg="Xiphidium">Xiphidium</tp:taxon-name-part>
              <tp:taxon-name-part taxon-name-part-type="species" reg="caeruleum">caeruleum</tp:taxon-name-part>
            </tp:taxon-name><tp:taxon-authority>Aubl., Hist. Pl. Guiane 1: 33, pl. 11. 1775.</tp:taxon-authority><xref ref-type="fig" rid="F22">Figs 22</xref><xref ref-type="fig" rid="F23">, 23</xref><xref ref-type="fig" rid="F24">, 24</xref><tp:nomenclature-citation-list><tp:nomenclature-citation><tp:taxon-name>
                  <tp:taxon-name-part taxon-name-part-type="genus" reg="Xiphidium">Xiphidium</tp:taxon-name-part> <tp:taxon-name-part taxon-name-part-type="species" reg="floribundum">floribundum</tp:taxon-name-part> <tp:taxon-name-part taxon-name-part-type="infraspecific-rank">var.</tp:taxon-name-part> <tp:taxon-name-part taxon-name-part-type="variety" reg="caeruleum">caeruleum</tp:taxon-name-part></tp:taxon-name><comment>(Aubl.) Hook., Bot. Mag. 84: t. 5055. 1858. Lectotype (designated by <xref ref-type="bibr" rid="B27">Maas and Maas-van de Kamer 1993</xref>). [Illustration] Original parchment plate of Histoire des Plantes de la Guiane Françoise and later published in Aublet, Hist. Pl. Guiane 1: 33, pl. 11. 1775.</comment></tp:nomenclature-citation><tp:nomenclature-citation><tp:taxon-name>
                  <tp:taxon-name-part taxon-name-part-type="genus" reg="Xiphidium">Xiphidium</tp:taxon-name-part> <tp:taxon-name-part taxon-name-part-type="species" reg="floribundum">floribundum</tp:taxon-name-part></tp:taxon-name><comment>Sw., Prodr.: 17. 1788.</comment></tp:nomenclature-citation><tp:nomenclature-citation><tp:taxon-name>
                  <tp:taxon-name-part taxon-name-part-type="genus" reg="Xiphidium">Xiphidium</tp:taxon-name-part> <tp:taxon-name-part taxon-name-part-type="species" reg="albidum">albidum</tp:taxon-name-part></tp:taxon-name><comment>Lam., in Lamarck &amp; Poiret Tabl. Encycl. 1: 131. 1791, nom. superfl.</comment></tp:nomenclature-citation><tp:nomenclature-citation><tp:taxon-name>
                  <tp:taxon-name-part taxon-name-part-type="genus" reg="Xiphidium">Xiphidium</tp:taxon-name-part> <tp:taxon-name-part taxon-name-part-type="species" reg="album">album</tp:taxon-name-part></tp:taxon-name><comment>Willd., Sp. Pl. Editio quarta 1(1): 248. 1798.</comment></tp:nomenclature-citation><tp:nomenclature-citation><tp:taxon-name>
                  <tp:taxon-name-part taxon-name-part-type="genus" reg="Xiphidium">Xiphidium</tp:taxon-name-part> <tp:taxon-name-part taxon-name-part-type="species" reg="floribundum">floribundum</tp:taxon-name-part> <tp:taxon-name-part taxon-name-part-type="infraspecific-rank">var.</tp:taxon-name-part> <tp:taxon-name-part taxon-name-part-type="variety" reg="albiflorum">albiflorum</tp:taxon-name-part></tp:taxon-name><comment>Hook., Bot. Mag. 84: t. 5055. 1858, nom. superfl. (≡ <tp:taxon-name><tp:taxon-name-part taxon-name-part-type="genus" reg="Xiphidium">X.</tp:taxon-name-part> <tp:taxon-name-part taxon-name-part-type="species" reg="floribundum">floribundum</tp:taxon-name-part> <tp:taxon-name-part taxon-name-part-type="authority">Sw.</tp:taxon-name-part> <tp:taxon-name-part taxon-name-part-type="infraspecific-rank">var.</tp:taxon-name-part> <tp:taxon-name-part taxon-name-part-type="variety" reg="floribundum">floribundum</tp:taxon-name-part></tp:taxon-name>).</comment></tp:nomenclature-citation><tp:nomenclature-citation><tp:taxon-name>
                  <tp:taxon-name-part taxon-name-part-type="genus" reg="Xiphidium">Xiphidium</tp:taxon-name-part> <tp:taxon-name-part taxon-name-part-type="species" reg="caeruleum">caeruleum</tp:taxon-name-part> <tp:taxon-name-part taxon-name-part-type="infraspecific-rank">var.</tp:taxon-name-part> <tp:taxon-name-part taxon-name-part-type="variety" reg="albidum">albidum</tp:taxon-name-part></tp:taxon-name><comment>(Lam.) Backer, Handb. Fl. Java 3: 80. 1924.</comment></tp:nomenclature-citation><tp:nomenclature-citation><tp:taxon-name>
                  <tp:taxon-name-part taxon-name-part-type="genus" reg="Xiphidium">Xiphidium</tp:taxon-name-part> <tp:taxon-name-part taxon-name-part-type="species" reg="loeflingii">loeflingii</tp:taxon-name-part></tp:taxon-name><comment>Mutis, Diario 2: 51. 1958, nom. nud.</comment></tp:nomenclature-citation><tp:nomenclature-citation><tp:taxon-name>
                  <tp:taxon-name-part taxon-name-part-type="genus" reg="Eccremis">Eccremis</tp:taxon-name-part> <tp:taxon-name-part taxon-name-part-type="species" reg="scabra">scabra</tp:taxon-name-part></tp:taxon-name><comment>Kuntze, Revis. Gen. Pl. 3(3): 316. 1898. Holotype. destroyed (B†). Lectotype (designated here). BOLIVIA. Cochabamba: Chapare, Río Juntas, fr., 13–21 Apr 1892, C.E.O. Kuntze 461 (NY barcode 00841967!), Syn. nov.</comment></tp:nomenclature-citation><tp:nomenclature-citation><tp:taxon-name>
                  <tp:taxon-name-part taxon-name-part-type="genus" reg="Xiphidium">Xiphidium</tp:taxon-name-part> <tp:taxon-name-part taxon-name-part-type="species" reg="giganteum">giganteum</tp:taxon-name-part></tp:taxon-name><comment>Lindl., Edwards’s Bot. Reg. 32: page prior to t. 67. 1846. Type. (K?, not found).</comment></tp:nomenclature-citation><tp:nomenclature-citation><tp:taxon-name>
                  <tp:taxon-name-part taxon-name-part-type="genus" reg="Xiphidium">Xiphidium</tp:taxon-name-part> <tp:taxon-name-part taxon-name-part-type="species" reg="fockeanum">fockeanum</tp:taxon-name-part></tp:taxon-name><comment>Miq., Linnaea 17: 63. 1843. Lectotype (designated by <xref ref-type="bibr" rid="B27">Maas and Maas-van de Kamer 1993</xref>). SURINAM. prope Paramaribo, fl., April 1654, H.C. Focke 293 (U barcode U0002449!; isolectotype: P barcodes P00753474!, P02188828!).</comment></tp:nomenclature-citation><tp:nomenclature-citation><tp:taxon-name>
                  <tp:taxon-name-part taxon-name-part-type="genus" reg="Xiphidium">Xiphidium</tp:taxon-name-part> <tp:taxon-name-part taxon-name-part-type="species" reg="rubrum">rubrum</tp:taxon-name-part></tp:taxon-name><comment>D. Don, Edinburgh New Philos. J. 13: 235. 1832. Lectotype (designated here). PERU. s.loc., fl., s.dat., J.A. Pavón 358 (BM barcode BM000923989!; isolectotype: MA barcode MA810534!).</comment></tp:nomenclature-citation><tp:nomenclature-citation><tp:taxon-name>
                  <tp:taxon-name-part taxon-name-part-type="genus" reg="Ornithogalum">Ornithogalum</tp:taxon-name-part> <tp:taxon-name-part taxon-name-part-type="species" reg="rubrum">rubrum</tp:taxon-name-part></tp:taxon-name><comment>Ruiz &amp; Pavón ex D.Don, Edinburgh New Philos. J. 13: 235. 1832, nom. not validly published, pro. syn.</comment></tp:nomenclature-citation><tp:nomenclature-citation><tp:taxon-name>
                  <tp:taxon-name-part taxon-name-part-type="genus" reg="Durandia">Durandia</tp:taxon-name-part> <tp:taxon-name-part taxon-name-part-type="species" reg="macrophylla">macrophylla</tp:taxon-name-part></tp:taxon-name><comment>Boeckeler, Allg. Bot. Z. Syst. 2: 173. 1896. Holotype. COSTA RICA. s.loc., fl., Nov 1893, A. Tonduz 8402 (B barcode BR0000006885779!), Syn. nov.</comment></tp:nomenclature-citation><tp:nomenclature-citation><tp:taxon-name>
                  <tp:taxon-name-part taxon-name-part-type="genus" reg="Tonduzia">Tonduzia</tp:taxon-name-part> <tp:taxon-name-part taxon-name-part-type="species" reg="macrophylla">macrophylla</tp:taxon-name-part></tp:taxon-name><comment>Boeckeler ex Tonduz, Bull. Herb. Boissier 3: 464. 1895, nom. nud.</comment></tp:nomenclature-citation></tp:nomenclature-citation-list></tp:nomenclature><tp:treatment-sec sec-type="Nomenclatural notes" id="SECID0EC3DI"><title>Nomenclatural notes.</title><p>The taxonomic circumscription of <italic><tp:taxon-name><tp:taxon-name-part taxon-name-part-type="genus" reg="Xiphidium">X.</tp:taxon-name-part> <tp:taxon-name-part taxon-name-part-type="species" reg="caeruleum">caeruleum</tp:taxon-name-part></tp:taxon-name></italic> is greatly impaired by the lack of knowledge of the current whereabouts of the type material of several of its associated synonyms. Types for the names <italic><tp:taxon-name><tp:taxon-name-part taxon-name-part-type="genus" reg="Xiphidium">X.</tp:taxon-name-part> <tp:taxon-name-part taxon-name-part-type="species" reg="caeruleum">caeruleum</tp:taxon-name-part></tp:taxon-name></italic> and <italic><tp:taxon-name><tp:taxon-name-part taxon-name-part-type="genus" reg="Xiphidium">X.</tp:taxon-name-part> <tp:taxon-name-part taxon-name-part-type="species" reg="fockeanum">fockeanum</tp:taxon-name-part></tp:taxon-name></italic> were successfully located and designated by <xref ref-type="bibr" rid="B27">Maas and Maas-van de Kamer (1993)</xref>, while types for the names <italic><tp:taxon-name><tp:taxon-name-part taxon-name-part-type="genus" reg="Xiphidium">X.</tp:taxon-name-part> <tp:taxon-name-part taxon-name-part-type="species" reg="rubrum">rubrum</tp:taxon-name-part></tp:taxon-name></italic>, <italic><tp:taxon-name><tp:taxon-name-part taxon-name-part-type="genus" reg="Eccremis">Eccremis</tp:taxon-name-part> <tp:taxon-name-part taxon-name-part-type="species" reg="scabra">scabra</tp:taxon-name-part></tp:taxon-name></italic>, and <italic><tp:taxon-name><tp:taxon-name-part taxon-name-part-type="genus" reg="Durandia">Durandia</tp:taxon-name-part> <tp:taxon-name-part taxon-name-part-type="species" reg="macrophylla">macrophylla</tp:taxon-name-part></tp:taxon-name></italic> were located by us and had lectotypes designated when necessary. Nonetheless, we have been unable to locate a type specimen, or illustration for <italic><tp:taxon-name><tp:taxon-name-part taxon-name-part-type="genus" reg="Xiphidium">X.</tp:taxon-name-part> <tp:taxon-name-part taxon-name-part-type="species" reg="giganteum">giganteum</tp:taxon-name-part></tp:taxon-name></italic>, which prevents us from knowing if this name matches any of the <italic><tp:taxon-name><tp:taxon-name-part taxon-name-part-type="genus" reg="Xiphidium">X.</tp:taxon-name-part> <tp:taxon-name-part taxon-name-part-type="species" reg="caeruleum">caeruleum</tp:taxon-name-part></tp:taxon-name></italic> morphs recognised by us.</p><p><xref ref-type="bibr" rid="B27">Maas and Maas-van de Kamer (1993)</xref> erroneously designated plate 66 from <xref ref-type="bibr" rid="B25">Lindley (1846)</xref> as the lectotype of <italic><tp:taxon-name><tp:taxon-name-part taxon-name-part-type="genus" reg="Xiphidium">X.</tp:taxon-name-part> <tp:taxon-name-part taxon-name-part-type="species" reg="giganteum">giganteum</tp:taxon-name-part></tp:taxon-name></italic>. The indicated plate actually depicts <italic><tp:taxon-name><tp:taxon-name-part taxon-name-part-type="genus" reg="Swainsona">Swainsona</tp:taxon-name-part> <tp:taxon-name-part taxon-name-part-type="species" reg="greyana">greyana</tp:taxon-name-part></tp:taxon-name></italic> Lindl. (<tp:taxon-name><tp:taxon-name-part taxon-name-part-type="family">Fabaceae</tp:taxon-name-part></tp:taxon-name>) and obviously cannot be the type for <italic><tp:taxon-name><tp:taxon-name-part taxon-name-part-type="genus" reg="Xiphidium">X.</tp:taxon-name-part> <tp:taxon-name-part taxon-name-part-type="species" reg="giganteum">giganteum</tp:taxon-name-part></tp:taxon-name></italic>. In fact, the original publication (<xref ref-type="bibr" rid="B25">Lindley 1846</xref>) provides no illustration for <italic><tp:taxon-name><tp:taxon-name-part taxon-name-part-type="genus" reg="Xiphidium">X.</tp:taxon-name-part> <tp:taxon-name-part taxon-name-part-type="species" reg="giganteum">giganteum</tp:taxon-name-part></tp:taxon-name></italic>. <xref ref-type="bibr" rid="B25">Lindley (1846)</xref> mentions that a live specimen was brought from Caraccas and flowered in Syon [Park], London, UK. After searching for specimens that matched these data at K herbarium, we were unable to locate any. We have also searched for a possible unpublished illustration that might serve as the type for <italic><tp:taxon-name><tp:taxon-name-part taxon-name-part-type="genus" reg="Xiphidium">X.</tp:taxon-name-part> <tp:taxon-name-part taxon-name-part-type="species" reg="giganteum">giganteum</tp:taxon-name-part></tp:taxon-name></italic>, but were also unsuccessful. Thus, we are currently unable to designate a lectotype for <italic><tp:taxon-name><tp:taxon-name-part taxon-name-part-type="genus" reg="Xiphidium">X.</tp:taxon-name-part> <tp:taxon-name-part taxon-name-part-type="species" reg="giganteum">giganteum</tp:taxon-name-part></tp:taxon-name></italic>, since this name completely lacks any original material (Art. 9.4., <xref ref-type="bibr" rid="B63">Turland et al. 2018</xref>). Since the original description is not enough to undoubtedly apply this name, we also feel it is premature to designate a neotype until natural populations from Caraccas have been studied. Finally, we also choose to tentatively retain it under the synonymy of <italic><tp:taxon-name><tp:taxon-name-part taxon-name-part-type="genus" reg="Xiphidium">X.</tp:taxon-name-part> <tp:taxon-name-part taxon-name-part-type="species" reg="caeruleum">caeruleum</tp:taxon-name-part></tp:taxon-name></italic> until further information becomes available.</p><p>As explained by <xref ref-type="bibr" rid="B10">Dorr and Wiersema (2010)</xref>, <italic><tp:taxon-name><tp:taxon-name-part taxon-name-part-type="genus" reg="Ixia">Ixia</tp:taxon-name-part> <tp:taxon-name-part taxon-name-part-type="species" reg="xiphidium">xiphidium</tp:taxon-name-part></tp:taxon-name></italic> Loefl. represents a misinterpretation by <xref ref-type="bibr" rid="B27">Maas and Maas-van de Kamer (1993)</xref> of <xref ref-type="bibr" rid="B26">Loefling’s (1758)</xref> publication. The author never intended to publish a new species but published a new genus, rejecting the application of <italic><tp:taxon-name><tp:taxon-name-part taxon-name-part-type="genus" reg="Ixia">Ixia</tp:taxon-name-part></tp:taxon-name></italic> L. for American plants. Thus, <italic><tp:taxon-name><tp:taxon-name-part taxon-name-part-type="genus" reg="Ixia">Ixia</tp:taxon-name-part> <tp:taxon-name-part taxon-name-part-type="species" reg="xiphidium">xiphidium</tp:taxon-name-part></tp:taxon-name></italic> Loefl. was never published and should not be included in databases.</p><p>When describing <italic><tp:taxon-name><tp:taxon-name-part taxon-name-part-type="genus" reg="Xiphidium">X.</tp:taxon-name-part> <tp:taxon-name-part taxon-name-part-type="species" reg="rubrum">rubrum</tp:taxon-name-part></tp:taxon-name></italic>, <xref ref-type="bibr" rid="B9">Don (1832)</xref> mentions his new species is based on a Ruiz &amp; Pavón collection, but without indicating a collection number or herbarium information. We came across a specimen matching the protologue with a label in Pavón’s handwriting during a visit to BM, saying, “<italic><tp:taxon-name><tp:taxon-name-part taxon-name-part-type="genus" reg="Ornithogalum">Ornithogalum</tp:taxon-name-part> <tp:taxon-name-part taxon-name-part-type="species" reg="rubrum">rubrum</tp:taxon-name-part></tp:taxon-name> sp. n.</italic>, <italic>Fl. Per.</italic>”. This specimen is here selected as the lectotype.</p><p><xref ref-type="bibr" rid="B23">Kuntze (1898)</xref> described <italic><tp:taxon-name><tp:taxon-name-part taxon-name-part-type="genus" reg="Eccremis">Eccremis</tp:taxon-name-part> <tp:taxon-name-part taxon-name-part-type="species" reg="scabra">scabra</tp:taxon-name-part></tp:taxon-name></italic>, based on a collection from Río Juntas, Bolivia. The author mentions a specimen at B, but we were unable to locate it, and it might have been lost during WWII. Luckily, we were able to locate a duplicate at NY, which is designated here as the lectotype.</p></tp:treatment-sec><tp:treatment-sec sec-type="distribution" id="SECID0EIFAK"><title>Distribution and habitat.</title><p><italic><tp:taxon-name><tp:taxon-name-part taxon-name-part-type="genus" reg="Xiphidium">Xiphidium</tp:taxon-name-part> <tp:taxon-name-part taxon-name-part-type="species" reg="caeruleum">caeruleum</tp:taxon-name-part></tp:taxon-name></italic> is widely distributed in the Neotropics, ranging from Mexico, reaching the Antilles, to northern South America (Fig. <xref ref-type="fig" rid="F25">25</xref>). It can be found growing in permanently or seasonally-wet environments, more rarely in dry and rocky environments.</p><fig id="F25" position="float" orientation="portrait"><object-id xmlns:xlink="http://www.w3.org/1999/xlink" content-type="doi" xlink:type="simple">10.3897/phytokeys.169.57996.figure25</object-id><object-id xmlns:xlink="http://www.w3.org/1999/xlink" content-type="arpha" xlink:type="simple">08F8FF4C-F4E1-58AB-B0EC-FFA5A54D5A85</object-id><label>Figure 25.</label><caption><p>Distribution of <italic><tp:taxon-name><tp:taxon-name-part taxon-name-part-type="genus" reg="Xiphidium">Xiphidium</tp:taxon-name-part> <tp:taxon-name-part taxon-name-part-type="species" reg="caeruleum">caeruleum</tp:taxon-name-part></tp:taxon-name></italic> Aubl. Beige – Temperate Coniferous Forests and Boreal Forests; Yellow – Temperate Grasslands, Savannahs and Shrublands; Pink – Temperate Broadleaf and Mixed Forests; Light Green – Subtropical Coniferous Forests; Red – Deserts, Xeric Shrublands and Tropical Coniferous Forests; Orange – Tropical/Subtropical Grasslands, Savannahs and Shrublands; Maroon – Dry Broadleaf Forests; Green – Moist Broadleaf Forests; Lilac – Montane Grasslands and Shrublands.</p></caption><graphic xmlns:xlink="http://www.w3.org/1999/xlink" xlink:href="phytokeys-169-001-g025.jpg" position="float" orientation="portrait" xlink:type="simple" id="oo_481951.jpg"><uri content-type="original_file" xlink:type="simple">https://binary.pensoft.net/fig/481951</uri></graphic></fig></tp:treatment-sec><tp:treatment-sec sec-type="phenology" id="SECID0EVGAK"><title>Phenology.</title><p>It was found in bloom and fruit throughout the year.</p></tp:treatment-sec><tp:treatment-sec sec-type="conservation status" id="SECID0E1GAK"><title>Conservation status.</title><p>As currently circumscribed, <italic><tp:taxon-name><tp:taxon-name-part taxon-name-part-type="genus" reg="Xiphidium">Xiphidium</tp:taxon-name-part> <tp:taxon-name-part taxon-name-part-type="species" reg="caeruleum">caeruleum</tp:taxon-name-part></tp:taxon-name></italic> is widely distributed, with equally wide <abbrev xmlns:xlink="http://www.w3.org/1999/xlink" xlink:title="Extent of Occurrence" id="ABBRID0ELHAK" xlink:type="simple">EOO</abbrev> (14,922,959 km<sup>2</sup>) and <abbrev xmlns:xlink="http://www.w3.org/1999/xlink" xlink:title="Area of Occurrence" id="ABBRID0ERHAK" xlink:type="simple">AOO</abbrev> (ca. 3,056 km<sup>2</sup>). Thus, following <xref ref-type="bibr" rid="B21">IUCN’s (2001)</xref> recommendations, <italic><tp:taxon-name><tp:taxon-name-part taxon-name-part-type="genus" reg="Xiphidium">X.</tp:taxon-name-part> <tp:taxon-name-part taxon-name-part-type="species" reg="caeruleum">caeruleum</tp:taxon-name-part></tp:taxon-name></italic> should be considered as Least Concern (<abbrev xmlns:xlink="http://www.w3.org/1999/xlink" xlink:title="Least Concern" id="ABBRID0EGIAK" xlink:type="simple">LC</abbrev>).</p></tp:treatment-sec><tp:treatment-sec sec-type="comments" id="SECID0EKIAK"><title>Comments.</title><p><italic><tp:taxon-name><tp:taxon-name-part taxon-name-part-type="genus" reg="Xiphidium">Xiphidium</tp:taxon-name-part> <tp:taxon-name-part taxon-name-part-type="species" reg="caeruleum">caeruleum</tp:taxon-name-part></tp:taxon-name></italic> is a widely-distributed species and still a variable taxon even in our present circumscription. Despite our best efforts, we have been unable to correlate any of the observed morphological variability to any of the previously proposed names in <italic><tp:taxon-name><tp:taxon-name-part taxon-name-part-type="genus" reg="Xiphidium">Xiphidium</tp:taxon-name-part></tp:taxon-name></italic>. After careful study of protologues, we concluded that <italic><tp:taxon-name><tp:taxon-name-part taxon-name-part-type="genus" reg="Xiphidium">X.</tp:taxon-name-part> <tp:taxon-name-part taxon-name-part-type="species" reg="loeflingii">loeflingii</tp:taxon-name-part></tp:taxon-name></italic> Mutis, <tp:taxon-name><tp:taxon-name-part taxon-name-part-type="genus" reg="Xiphidium">X.</tp:taxon-name-part> <tp:taxon-name-part taxon-name-part-type="species" reg="caeruleum">caeruleum</tp:taxon-name-part> <tp:taxon-name-part taxon-name-part-type="infraspecific-rank">var.</tp:taxon-name-part> <tp:taxon-name-part taxon-name-part-type="variety" reg="albidum">albidum</tp:taxon-name-part></tp:taxon-name> (Lam.) Backer, <tp:taxon-name><tp:taxon-name-part taxon-name-part-type="genus" reg="Xiphidium">X.</tp:taxon-name-part> <tp:taxon-name-part taxon-name-part-type="species" reg="floribundum">floribundum</tp:taxon-name-part> <tp:taxon-name-part taxon-name-part-type="infraspecific-rank">var.</tp:taxon-name-part> <tp:taxon-name-part taxon-name-part-type="variety" reg="albiflorum">albiflorum</tp:taxon-name-part></tp:taxon-name> Hook., <italic><tp:taxon-name><tp:taxon-name-part taxon-name-part-type="genus" reg="Xiphidium">X.</tp:taxon-name-part> <tp:taxon-name-part taxon-name-part-type="species" reg="album">album</tp:taxon-name-part></tp:taxon-name></italic> Willd., <italic><tp:taxon-name><tp:taxon-name-part taxon-name-part-type="genus" reg="Xiphidium">X.</tp:taxon-name-part> <tp:taxon-name-part taxon-name-part-type="species" reg="albidum">albidum</tp:taxon-name-part></tp:taxon-name></italic> Lam.. and <italic><tp:taxon-name><tp:taxon-name-part taxon-name-part-type="genus" reg="Xiphidium">X.</tp:taxon-name-part> <tp:taxon-name-part taxon-name-part-type="species" reg="floribundum">floribundum</tp:taxon-name-part></tp:taxon-name></italic> Sw. actually represent homotypic synonyms and are unambiguously conspecific with the type of <italic><tp:taxon-name><tp:taxon-name-part taxon-name-part-type="genus" reg="Xiphidium">X.</tp:taxon-name-part> <tp:taxon-name-part taxon-name-part-type="species" reg="caeruleum">caeruleum</tp:taxon-name-part></tp:taxon-name></italic>. Alternatively, <italic><tp:taxon-name><tp:taxon-name-part taxon-name-part-type="genus" reg="Durandia">Durandia</tp:taxon-name-part> <tp:taxon-name-part taxon-name-part-type="species" reg="macrophylla">macrophylla</tp:taxon-name-part></tp:taxon-name></italic> Boeckeler, <italic><tp:taxon-name><tp:taxon-name-part taxon-name-part-type="genus" reg="Eccremis">Eccremis</tp:taxon-name-part> <tp:taxon-name-part taxon-name-part-type="species" reg="scabra">scabra</tp:taxon-name-part></tp:taxon-name></italic> Kuntze, <italic><tp:taxon-name><tp:taxon-name-part taxon-name-part-type="genus" reg="Xiphidium">X.</tp:taxon-name-part> <tp:taxon-name-part taxon-name-part-type="species" reg="fockeanum">fockeanum</tp:taxon-name-part></tp:taxon-name></italic> Miq. and <italic><tp:taxon-name><tp:taxon-name-part taxon-name-part-type="genus" reg="Xiphidium">X.</tp:taxon-name-part> <tp:taxon-name-part taxon-name-part-type="species" reg="rubrum">rubrum</tp:taxon-name-part></tp:taxon-name></italic> D.Don represent heterotypic synonyms. <italic><tp:taxon-name><tp:taxon-name-part taxon-name-part-type="genus" reg="Xiphidium">Xiphidium</tp:taxon-name-part> <tp:taxon-name-part taxon-name-part-type="species" reg="giganteum">giganteum</tp:taxon-name-part></tp:taxon-name></italic> Lindl. is tentatively kept here as a heterotypic synonym of <italic><tp:taxon-name><tp:taxon-name-part taxon-name-part-type="genus" reg="Xiphidium">X.</tp:taxon-name-part> <tp:taxon-name-part taxon-name-part-type="species" reg="caeruleum">caeruleum</tp:taxon-name-part></tp:taxon-name></italic> until further information on its type specimen is acquired.</p><p>All diagnostic characters provided by the original authors in their respective protologues can be easily observed in the typical morph of <italic><tp:taxon-name><tp:taxon-name-part taxon-name-part-type="genus" reg="Xiphidium">X.</tp:taxon-name-part> <tp:taxon-name-part taxon-name-part-type="species" reg="caeruleum">caeruleum</tp:taxon-name-part></tp:taxon-name></italic>. Some peculiar specimens of <italic><tp:taxon-name><tp:taxon-name-part taxon-name-part-type="genus" reg="Xiphidium">X.</tp:taxon-name-part> <tp:taxon-name-part taxon-name-part-type="species" reg="caeruleum">caeruleum</tp:taxon-name-part></tp:taxon-name></italic> are recorded for French Guiana (in which the specimens seem to present peculiarly large, red, crustose, and trigonous fruits), Costa Rica (where some specimens possess flowers with three inconspicuous green nectar guides at the base of the upper tepals) and Mexico (where specimens present inner tepals much longer than the outer tepals and perianth generally with apricot to pinkish hue). Furthermore, it is also known for berries of <italic><tp:taxon-name><tp:taxon-name-part taxon-name-part-type="genus" reg="Xiphidium">X.</tp:taxon-name-part> <tp:taxon-name-part taxon-name-part-type="species" reg="caeruleum">caeruleum</tp:taxon-name-part></tp:taxon-name></italic> to range from yellowish-orange to orange with reddish-orange spots, to completely red. We were unable to find any obvious correlation between the different colours of berries, geographical distribution, and the observed genetic diversity. Nonetheless, due to limited access to such morphs and also due to herbarium specimens in <italic><tp:taxon-name><tp:taxon-name-part taxon-name-part-type="genus" reg="Xiphidium">Xiphidium</tp:taxon-name-part></tp:taxon-name></italic> being generally poorly preserved, we consider it premature to recognise or propose any taxonomic status for these morphs. Thus, we propose that studies focusing on population genetics and reproductive biology, associated with a morphometric study and intense field studies, are necessary to properly deal with the issue.</p></tp:treatment-sec><tp:treatment-sec><!--Section generated to contain objects referenced in tp:taxon-treatment.--><fig id="F22" position="float" orientation="portrait"><object-id xmlns:xlink="http://www.w3.org/1999/xlink" content-type="doi" xlink:type="simple">10.3897/phytokeys.169.57996.figure22</object-id><object-id xmlns:xlink="http://www.w3.org/1999/xlink" content-type="arpha" xlink:type="simple">A790E8BB-C974-5997-8B72-792186E2E1E1</object-id><label>Figure 22.</label><caption><p><italic><tp:taxon-name><tp:taxon-name-part taxon-name-part-type="genus" reg="Xiphidium">Xiphidium</tp:taxon-name-part> <tp:taxon-name-part taxon-name-part-type="species" reg="caeruleum">caeruleum</tp:taxon-name-part></tp:taxon-name></italic> Aubl. <bold>A</bold> specimen growing in a flooded forest <bold>B</bold> habit <bold>C</bold> inflorescence <bold>D</bold> cincinnus <bold>E, F</bold> flower: <bold>E</bold> flower with subequal, narrow, and pale apricot perianth lobes <bold>F</bold> flower with equal, broad, and white perianth lobes <bold>G</bold> flower with perianth removed showing androecium and gynoecium with ovary pubescent long the septal ridges <bold>H</bold> cincinnus with immature berries <bold>I</bold> mature berries. <bold>A, F</bold> by R. Aguilar, <bold>B</bold> by H. Medeiros, <bold>C–D, G, I</bold> by M.O.O. Pellegrini, <bold>E</bold> by A. Yakovlev, and <bold>H</bold> by R. Cumming.</p></caption><graphic xmlns:xlink="http://www.w3.org/1999/xlink" xlink:href="phytokeys-169-001-g022.jpg" position="float" orientation="portrait" xlink:type="simple" id="oo_481948.jpg"><uri content-type="original_file" xlink:type="simple">https://binary.pensoft.net/fig/481948</uri></graphic></fig><fig id="F23" position="float" orientation="portrait"><object-id xmlns:xlink="http://www.w3.org/1999/xlink" content-type="doi" xlink:type="simple">10.3897/phytokeys.169.57996.figure23</object-id><object-id xmlns:xlink="http://www.w3.org/1999/xlink" content-type="arpha" xlink:type="simple">CC4D3EED-282E-5E28-9046-B36A04107205</object-id><label>Figure 23.</label><caption><p><italic><tp:taxon-name><tp:taxon-name-part taxon-name-part-type="genus" reg="Xiphidium">Xiphidium</tp:taxon-name-part> <tp:taxon-name-part taxon-name-part-type="species" reg="caeruleum">caeruleum</tp:taxon-name-part></tp:taxon-name></italic> Aubl. Line drawing of the inflorescence. Illustration by E.J. Hickman. Scale bar: 1 cm.</p></caption><graphic xmlns:xlink="http://www.w3.org/1999/xlink" xlink:href="phytokeys-169-001-g023.jpg" position="float" orientation="portrait" xlink:type="simple" id="oo_481949.jpg"><uri content-type="original_file" xlink:type="simple">https://binary.pensoft.net/fig/481949</uri></graphic></fig><fig id="F24" position="float" orientation="portrait"><object-id xmlns:xlink="http://www.w3.org/1999/xlink" content-type="doi" xlink:type="simple">10.3897/phytokeys.169.57996.figure24</object-id><object-id xmlns:xlink="http://www.w3.org/1999/xlink" content-type="arpha" xlink:type="simple">B05D3F66-0305-57E7-A0F2-81A24E528E2C</object-id><label>Figure 24.</label><caption><p><italic><tp:taxon-name><tp:taxon-name-part taxon-name-part-type="genus" reg="Xiphidium">Xiphidium</tp:taxon-name-part> <tp:taxon-name-part taxon-name-part-type="species" reg="caeruleum">caeruleum</tp:taxon-name-part></tp:taxon-name></italic> Aubl. <bold>A</bold> roots in cross-section <bold>B–D</bold> rhizome: <bold>B</bold> naked rhizome <bold>C</bold> longitudinal section <bold>D</bold> lateral branch <bold>E</bold> cincinnus <bold>F</bold> flower bud <bold>G</bold> hairs <bold>H, I</bold> flower: <bold>H</bold> frontal view <bold>I</bold> side view <bold>J</bold> flower with the perianth removed, showing the androecium and gynoecium <bold>K</bold> lateral stamen (frontal and dorsal view) <bold>L</bold> stigma <bold>M–P</bold> fruit: <bold>M</bold> immature berry <bold>N</bold> berry in cross-section <bold>O</bold> berry in longitudinal section <bold>P</bold> indehiscent and old berry <bold>Q–T</bold> seed: <bold>Q</bold> dorsal view <bold>R</bold> lateral view <bold>S</bold> ventral view <bold>T</bold> longitudinal section. Illustration by E.J. Hickman. Scale bars: 0.8 mm (<bold>A</bold>); 1.5 cm (<bold>B–D</bold>); 0.75 mm (<bold>E</bold>); 2 mm (<bold>F, H, I, M–P</bold>); 0.4 mm (<bold>G</bold>);1.75 mm (<bold>J</bold>); 1 mm (<bold>K</bold>); 0.5 mm (<bold>L, Q–T</bold>).</p></caption><graphic xmlns:xlink="http://www.w3.org/1999/xlink" xlink:href="phytokeys-169-001-g024.jpg" position="float" orientation="portrait" xlink:type="simple" id="oo_481950.jpg"><uri content-type="original_file" xlink:type="simple">https://binary.pensoft.net/fig/481950</uri></graphic></fig></tp:treatment-sec><ref-list><ref id="B27"><mixed-citation xmlns:xlink="http://www.w3.org/1999/xlink" xlink:type="simple"><person-group><name name-style="western"><surname>Maas</surname><given-names>PJM</given-names></name><name name-style="western"><surname>Maas-van de Kamer</surname><given-names>H</given-names></name></person-group> (<year>1993</year>) <article-title><tp:taxon-name><tp:taxon-name-part taxon-name-part-type="family">Haemodoraceae</tp:taxon-name-part></tp:taxon-name>. Fl.</article-title><source>Neotropica</source><volume>61</volume>: <fpage>1</fpage>–<lpage>44</lpage>.</mixed-citation></ref><ref id="B25"><mixed-citation xmlns:xlink="http://www.w3.org/1999/xlink" xlink:type="simple"><person-group><name name-style="western"><surname>Lindley</surname><given-names>J</given-names></name></person-group> (<year>1846</year>) New Garden Plant. Edwards’s Botanical Register 32: page prior to t. 67.</mixed-citation></ref><ref id="B63"><mixed-citation xmlns:xlink="http://www.w3.org/1999/xlink" xlink:type="simple"><person-group><name name-style="western"><surname>Turland</surname><given-names>NJ</given-names></name><name name-style="western"><surname>Wiersema</surname><given-names>JH</given-names></name><name name-style="western"><surname>Barrie</surname><given-names>FR</given-names></name><name name-style="western"><surname>Greuter</surname><given-names>W</given-names></name><name name-style="western"><surname>Hawksworth</surname><given-names>DL</given-names></name><name name-style="western"><surname>Herendeen</surname><given-names>PS</given-names></name><name name-style="western"><surname>Knapp</surname><given-names>S</given-names></name><name name-style="western"><surname>Kusber</surname><given-names>W-H</given-names></name><name name-style="western"><surname>Li</surname><given-names>D-Z</given-names></name><name name-style="western"><surname>Marhold</surname><given-names>K</given-names></name><name name-style="western"><surname>May</surname><given-names>TW</given-names></name><name name-style="western"><surname>McNeill</surname><given-names>J</given-names></name><name name-style="western"><surname>Monro</surname><given-names>AM</given-names></name><name name-style="western"><surname>Prado</surname><given-names>J</given-names></name><name name-style="western"><surname>Price</surname><given-names>MJ</given-names></name><name name-style="western"><surname>Smith</surname><given-names>GF</given-names></name></person-group> (<role>Eds</role>) (<year>2018</year>) International Code of Nomenclature for algae, fungi, and plants (Shenzhen Code) adopted by the Nineteenth International Botanical Congress Shenzhen, China, July 2017. Regnum Vegetabile 159. Koeltz Botanical Books, Glashütten. <ext-link xlink:type="simple" ext-link-type="doi" xlink:href="10.12705/Code.2018">https://doi.org/10.12705/Code.2018</ext-link></mixed-citation></ref><ref id="B10"><mixed-citation xmlns:xlink="http://www.w3.org/1999/xlink" xlink:type="simple"><person-group><name name-style="western"><surname>Dorr</surname><given-names>LJ</given-names></name><name name-style="western"><surname>Wiersema</surname><given-names>JH</given-names></name></person-group> (<year>2010</year>) <article-title>Names of American vascular plants published in Loefling’s Iter Hispanicum (1758) and its German translation (1766).</article-title><source>Taxon</source><volume>59</volume>(<issue>4</issue>): <fpage>1245</fpage>–<lpage>1262</lpage>. <ext-link xlink:type="simple" ext-link-type="doi" xlink:href="10.1002/tax.594022">https://doi.org/10.1002/tax.594022</ext-link></mixed-citation></ref><ref id="B26"><mixed-citation xmlns:xlink="http://www.w3.org/1999/xlink" xlink:type="simple"><person-group><name name-style="western"><surname>Loefling</surname><given-names>P</given-names></name></person-group> (<year>1758</year>) <source>Iter Hispanicum.</source><publisher-name>Ttryckt på Direct &amp; Lars Salvii Kostnad</publisher-name>, <publisher-loc>Stockholm</publisher-loc>, <size units="page">316 pp</size>.</mixed-citation></ref><ref id="B9"><mixed-citation xmlns:xlink="http://www.w3.org/1999/xlink" xlink:type="simple"><person-group><name name-style="western"><surname>Don</surname><given-names>D</given-names></name></person-group> (<year>1832</year>) <article-title>On the characters and affinities of certain genera in the Flora Peruviana.</article-title><source>Edinburgh New Philosophical Journal</source><volume>13</volume>: <fpage>233</fpage>–<lpage>244</lpage>.</mixed-citation></ref><ref id="B23"><mixed-citation xmlns:xlink="http://www.w3.org/1999/xlink" xlink:type="simple"><person-group><name name-style="western"><surname>Kuntze</surname><given-names>CEO</given-names></name></person-group> (<year>1898</year>) <source>Revisio Generum Plantarum, Vol. 3, part 3. Arthur Felix &amp; al.</source><publisher-name>, Leipzig</publisher-name>, <publisher-loc>London, Milano &amp; New York</publisher-loc>, <size units="page">576 pp</size>.</mixed-citation></ref><ref id="B21"><mixed-citation xmlns:xlink="http://www.w3.org/1999/xlink" xlink:type="simple"><institution xlink:type="simple">IUCN</institution> (<year>2001</year>) The IUCN Red List Of Threatened Species, version 2010.4. IUCN Red List Unit, Cambridge U.K. <ext-link xlink:type="simple" ext-link-type="uri" xlink:href="http://www.iucnredlist.org/">http://www.iucnredlist.org/</ext-link> [accessed: 2 February 2019]</mixed-citation></ref></ref-list></tp:taxon-treatment>
