# Supplementary material for: Revisiting the taxonomy of the Neotropical Haemodoraceae (Commelinales)
Source: PhytoKeys. 2020 Dec 4;169:1–59. doi: 10.3897/phytokeys.169.57996 (PMC7732820; doi:10.3897/phytokeys.169.57996)
Supplement: XML Treatment for Xiphidium pontederiiflorum [file phytokeys.169.57996-treatment13.xml]

<!DOCTYPE tp:taxon-treatment
  PUBLIC "-//TaxonX//DTD Taxonomic Treatment Publishing DTD v0 20100105//EN" "tax-treatment-NSO.dtd">
<tp:taxon-treatment xmlns:tp="http://www.plazi.org/taxpub"><tp:treatment-meta><kwd-group><label>Taxon classification</label><kwd><named-content xmlns:xlink="http://www.w3.org/1999/xlink" content-type="kingdom">Plantae</named-content></kwd><kwd><named-content xmlns:xlink="http://www.w3.org/1999/xlink" content-type="order">Commelinales</named-content></kwd><kwd><named-content xmlns:xlink="http://www.w3.org/1999/xlink" content-type="family">Haemodoraceae</named-content></kwd></kwd-group><mixed-citation publication-type="journal"><person-group><name><surname>Pellegrini</surname><given-names>Marco O. O.</given-names></name><name><surname>Hickman</surname><given-names>Ellen J.</given-names></name><name><surname>Guttiérrez</surname><given-names>Jorge E.</given-names></name><name><surname>Smith</surname><given-names>Rhian J.</given-names></name><name><surname>Hopper</surname><given-names>Stephen D.</given-names></name></person-group><article-title>Revisiting the taxonomy of the Neotropical <tp:taxon-name><tp:taxon-name-part taxon-name-part-type="family">Haemodoraceae</tp:taxon-name-part></tp:taxon-name> (<tp:taxon-name><tp:taxon-name-part taxon-name-part-type="order">Commelinales</tp:taxon-name-part></tp:taxon-name>)</article-title><source>PhytoKeys</source><day>04</day><month>12</month><year>2020</year><volume>169</volume><fpage>1</fpage><lpage>59</lpage><pub-id pub-id-type="doi">10.3897/phytokeys.169.57996</pub-id></mixed-citation></tp:treatment-meta><tp:nomenclature><label>5.2.</label><tp:taxon-name><object-id xmlns:xlink="http://www.w3.org/1999/xlink" content-type="arpha" xlink:type="simple">B17AFF9C-C916-5DEC-B781-A3908FE8157D</object-id>
              <tp:taxon-name-part taxon-name-part-type="genus" reg="Xiphidium">Xiphidium</tp:taxon-name-part>
              <tp:taxon-name-part taxon-name-part-type="species" reg="pontederiiflorum">pontederiiflorum</tp:taxon-name-part>
              <object-id xmlns:xlink="http://www.w3.org/1999/xlink" content-type="ipni" xlink:type="simple">urn:lsid:ipni.org:names:77213185-1</object-id>
            </tp:taxon-name><tp:taxon-authority>M. Pell., Hopper &amp; Rhian J. Sm.</tp:taxon-authority><tp:taxon-status xmlns:xlink="http://www.w3.org/1999/xlink" xlink:type="simple">sp. nov.</tp:taxon-status><xref ref-type="fig" rid="F26">Fig. 26</xref></tp:nomenclature><tp:treatment-sec sec-type="diagnosis" id="SECID0EVQAK"><title>Diagnosis.</title><p>Similar to <italic><tp:taxon-name><tp:taxon-name-part taxon-name-part-type="genus" reg="Xiphidium">Xiphidium</tp:taxon-name-part> <tp:taxon-name-part taxon-name-part-type="species" reg="caeruleum">caeruleum</tp:taxon-name-part></tp:taxon-name></italic> Aubl. in habit and inflorescence morphology, differing due to its leaves marginally ciliate at apex, apricot to light orange flower buds, larger and zygomorphic flowers, inner lobes obovate with obtuse to round apex, upper tepals connate in the basal third or halfway through with three orange-yellow to orange nectar guides, dark red to vinaceous mature capsules and dark reddish-brown to reddish-black seeds.</p></tp:treatment-sec><tp:treatment-sec sec-type="material" id="SECID0EGRAK"><title>Type.</title><p>Ecuador. Esmeraldas: Lita, Río Lita and tributaries, 120 km NW of Ibarra, 14 km of Lita, fl., fr., 7 May 1987, D.C. Daly &amp; P. Acevedo-Rodríguez 5142 (US!; isotype: NY!).</p></tp:treatment-sec><tp:treatment-sec sec-type="description" id="SECID0ELRAK"><title>Description.</title><p><bold><italic>Herbs</italic></bold> ca. 35–185 cm tall, perennial, rhizomatous with a definite base, terrestrial to paludal in boggy areas. <italic>Roots</italic> thin, fibrous, brown, sand-binding, emerging from the rhizome. <bold><italic>Rhizomes</italic></bold> underground, long, trailing, external surface brown to reddish-brown, internal surface reddish-orange to red. <bold><italic>Stems</italic></bold> ascending to erect, fibrous, unbranched; internodes 4.3–7 cm long, green, glabrous to sparsely tomentose, hairs pilate, white. <bold><italic>Leaves</italic></bold> distichously-alternate, equitant, evenly distributed along the stems, sessile, the apical ones gradually smaller than the basal ones; sheaths 0.6–2.2 cm long, light green, glabrous to sparsely tomentose, margin ciliate, hairs pilate, white; blades 18.7–47.3 × (0.9–1.6–)2.4–5 cm, fibrous, succulent, unifacial, medium green, drying olive-green to brown, linear-elliptic to narrowly elliptic, slightly ensiform to ensiform, glabrous, base sheathing, margins green, glabrous to ciliate at the apex, apex acuminate; midvein inconspicuous, secondary veins 5–8, slightly impressed to impressed, becoming more prominent when dry. <bold><italic>Inflorescences</italic></bold> terminal, solitary, consisting of a pedunculate many-branched thyrse; peduncles (1.5–)2.4–7.8 cm, sparsely tomentose to densely tomentose, hairs pilate, white; basal bract 5–5.7 × 0.4–0.5 cm, leaf-like, linear-elliptic, slightly ensiform to ensiform, glabrous or sparsely tomentose at base, hairs pilate, white, base truncate to slightly sheathing, margin ciliate at apex, apex acuminate, secondary veins inconspicuous; cincinnus bract 2.8–4.4 × 1.2–4 mm, broadly triangular to narrowly triangular, green, glabrous to sparsely tomentose, hairs pilate, white, base truncate, margin ciliate, apex acuminate; cincinni (9–)12–41 per thyrse, alternate, 3–18-flowered, peduncle 0.3–1.7 cm long, green, sparsely tomentose to densely tomentose, hairs pilate, white; bracteoles 0.8–1.3 × 0.6–1 mm, broadly triangular to broadly depressed ovate, green, glabrous to sparsely tomentose, hairs pilate, white, base amplexicaulous, non-perfoliate, margin glabrous, apex acute. <bold><italic>Flowers</italic></bold> 1.9–2.7 cm diam., bisexual, chasmogamous, enantiostylic, campanulate, asymmetric due to the position of the style; floral buds 4.8–6 × 2.2–3 mm, ovoid, apricot to light orange; pedicels (2–)5.1–7.3 mm long, upright and slightly elongate in fruit, green, tomentose to densely tomentose, hairs pilate, white; perianth zygomorphic, lobes free, except for the upper 3 lobes which are connate on the basal third to mid-length, nectar guide orange-yellow to orange on the basal third of the connate lobes, with an apical black mucron, outer lobes 8.5–13.1 × 3.5–4.7 mm, subequal, the upper slightly shorter, narrowly obovate to obovate, external surface apricot to light orange, rarely white, glabrous to sparsely tomentose, hairs pilate, white, internal surface white, glabrous, base cuneate, margins glabrous, apex acute- to obtuse-mucronate, mucron dark brown to black, inner lobes 9.7–13.2 × 4.8–7.3 mm, subequal, the lower slightly narrower and cucullate, obovate to broadly obovate to broadly obtrullate, external surface white to apricot, rarely light orange, glabrous, internal surface white, glabrous, base cuneate, margins glabrous, apex obtuse- to round-mucronate, greenish-yellow to apricot, mucron dark brown to black; stamens 3, lateral stamens with filaments 1.6–1.8 mm long, straight, basally cream to apricot, apically white, glabrous, anthers 1.4–1.7 × 0.6–0.9 mm, dorsifixed, introrsely rimose but functionally poricidal, broadly oblongoid to sagittate, yellow, medial stamen with filament 3.7–4.3 mm long, bent upwards, basally cream to apricot, apically white, glabrous, anthers 2–2.4 × 0.7–1.1 mm, dorsifixed, introrsely rimose but functionally poricidal, broadly oblongoid to sagittate, yellow; ovary 1.8–2.2 × 1.7–2 mm, broadly ellipsoid to globose, 3-loculate, green to red to vinaceous, smooth, densely tomentose between the locules, style 5.6–8.3 mm, bent upwards, basally cream to apricot to light orange, apically white, glabrous, stigma crateriform, white, papillose. <bold><italic>Capsules</italic></bold> 5.2–7.4 × 5.8–8 mm, subglobose to globose, somewhat fleshy, medium green to dark red when immature, dark red to vinaceous when mature, glabrous, indehiscent. <bold><italic>Seeds</italic></bold> 0.78–0.84 × 0.65–0.67 mm, cuboid to polygonal, each face sunken, testa dark reddish-brown to reddish-black, tuberculate; embryotega dorsal, relatively inconspicuous, without a prominent apicule; hilum punctate.</p><fig id="F26" position="float" orientation="portrait"><object-id xmlns:xlink="http://www.w3.org/1999/xlink" content-type="doi" xlink:type="simple">10.3897/phytokeys.169.57996.figure26</object-id><object-id xmlns:xlink="http://www.w3.org/1999/xlink" content-type="arpha" xlink:type="simple">69183DE7-3821-5C00-9E98-361BCEE8895E</object-id><label>Figure 26.</label><caption><p><italic><tp:taxon-name><tp:taxon-name-part taxon-name-part-type="genus" reg="Xiphidium">Xiphidium</tp:taxon-name-part> <tp:taxon-name-part taxon-name-part-type="species" reg="pontederiiflorum">pontederiiflorum</tp:taxon-name-part></tp:taxon-name></italic> M. Pell. et al. <bold>A–C</bold> habit: <bold>A</bold> vegetative habit <bold>B</bold> flowering habit with a young inflorescence <bold>C</bold> viviparous inflorescence with three axillary propagules <bold>D</bold> inflorescence with open flowers and apricot floral buds <bold>E</bold> floral buds and flowers at pre-anthesis <bold>F, G</bold> flower: <bold>F</bold> white flower with green ovary <bold>G</bold> pale apricot flower with vinaceous ovary <bold>H</bold> detail of the androecium and gynoecium, showing the ovary pubescence along the septal ridges <bold>I</bold> inflorescence with open flowers and mature berries <bold>J</bold> mature berry. <bold>C, E, J</bold> by A.R. Jonker, remaining photos by A. Kay.</p></caption><graphic xmlns:xlink="http://www.w3.org/1999/xlink" xlink:href="phytokeys-169-001-g026.jpg" position="float" orientation="portrait" xlink:type="simple" id="oo_481952.jpg"><uri content-type="original_file" xlink:type="simple">https://binary.pensoft.net/fig/481952</uri></graphic></fig></tp:treatment-sec><tp:treatment-sec sec-type="Specimens seen" id="SECID0E6TAK"><title>Specimens seen</title><p><bold>(paratypes). Colombia. Antioquia</bold>: Frontino, km 23 of road Nutibara/La Blanquita, region of Murrí, fl., fr., 4 Nov 1988, J.L. Zarucchi et al. 7140 (MO, US). <bold>Guarira</bold>: Sierra Nevada de Santa Marta, entre Riohacha y Pueblo Viejo, fr., 7 Feb 1959, H.G. Barclay &amp; P. Juajibioy 6838 (US). <bold>Putamayo</bold>: road from Sibundoy to Mocoa, fl., fr., 15 Mar 1953, R.E. Schultes &amp; I. Cabrera 18823 (GH, U, US); Intendencia of Putamayo, steep roadside slopes along road from Mocoa towards Sibundoy, fl., fr., 27 Jan 1976, J.L. Luteyn et al. 5062 (F, NY, US). <bold>Valle del Cauca</bold>: km 100, on Cali/Buena-Ventura highway, fl., fr., 5 Dec 1946, O. Haught 5324 (US). <bold>Vaupés</bold>: Puerto Hevea, confluence of Macaya and Ajaju rivers, fl., Jul 1943, R.E. Schultes 5654 (GH, US). <bold>Ecuador. El Oro</bold>: 11 km West of Pinas, on the new road to Santa Rosa, fl., fr., 8 Oct 1979, C.H. Dodson et al. 9012 (SEL, US); Pichincha: virgin forest along Río Toachi near Santo Domingo, fr., 3 Aug 1962, C. Jativa &amp; C. Epling 322 (US). <bold>Panama. Colón</bold>: Canal Zone, Las Cascadas Plantation, near Summit, fr., 2 Dec 1923, P.C. Standley 25671 (US); hills north of Frijoles Station, fr., 19 Dec 1923, P.C. Standley 27414 (US); Gamboa, fr., 26 Dec 1923, P.C. Standley 28397 (US); near Fort Randolph, fr., 28 Dec 1923, P.C. Standley 28734 (US). <bold>Darien</bold>: Cerro Pirre, fr., 9–10 Aug 1967, J.A. Duke &amp; T.S. Elias 13747 (GH, US); Río Chico, from Yaviza at junction with Río Chucunaque to ca. 1 hour by outboard from junction, fr., 19 Dec 1966, D. Burch et al. 1096 (GH, K, NY, UC, US). <bold>Panamá</bold>: Río La Maestra, fr., 4 Dec 1936, P.H. Allen 67 (MO, US). <bold>Panamá Oeste</bold>: Capira, about 50 km southwest of Panama City, fl., fr., Sep 1932, B. Paul 141 (US).</p></tp:treatment-sec><tp:treatment-sec sec-type="etymology" id="SECID0EZUAK"><title>Etymology.</title><p>The epithet refers to the similarity between our new species’ floral morphology and some species of <italic><tp:taxon-name><tp:taxon-name-part taxon-name-part-type="genus" reg="Pontederia">Pontederia</tp:taxon-name-part></tp:taxon-name></italic> s.lat. (<xref ref-type="bibr" rid="B41">Pellegrini et al. 2018</xref>).</p></tp:treatment-sec><tp:treatment-sec sec-type="distribution" id="SECID0EKVAK"><title>Distribution and habitat.</title><p><italic><tp:taxon-name><tp:taxon-name-part taxon-name-part-type="genus" reg="Xiphidium">Xiphidium</tp:taxon-name-part> <tp:taxon-name-part taxon-name-part-type="species" reg="pontederiiflorum">pontederiiflorum</tp:taxon-name-part></tp:taxon-name></italic> is known to occur in Colombia, Ecuador, and Panama (Fig. <xref ref-type="fig" rid="F27">27</xref>), in the understorey in rainforests, generally near rivers, along streams, and other water bodies.</p><fig id="F27" position="float" orientation="portrait"><object-id xmlns:xlink="http://www.w3.org/1999/xlink" content-type="doi" xlink:type="simple">10.3897/phytokeys.169.57996.figure27</object-id><object-id xmlns:xlink="http://www.w3.org/1999/xlink" content-type="arpha" xlink:type="simple">5DD335CF-2E86-5B64-9B53-259F66D7D3B0</object-id><label>Figure 27.</label><caption><p>Distribution of <italic><tp:taxon-name><tp:taxon-name-part taxon-name-part-type="genus" reg="Xiphidium">Xiphidium</tp:taxon-name-part> <tp:taxon-name-part taxon-name-part-type="species" reg="pontederiiflorum">pontederiiflorum</tp:taxon-name-part></tp:taxon-name></italic> M.Pell. et al. Light Green – Subtropical Coniferous Forests; Red – Deserts, Xeric Shrublands and Tropical Coniferous Forests; Orange – Tropical/Subtropical Grasslands, Savannahs and Shrublands; Maroon – Dry Broadleaf Forests; Green – Moist Broadleaf Forests; Lilac – Montane Grasslands and Shrublands.</p></caption><graphic xmlns:xlink="http://www.w3.org/1999/xlink" xlink:href="phytokeys-169-001-g027.jpg" position="float" orientation="portrait" xlink:type="simple" id="oo_481953.jpg"><uri content-type="original_file" xlink:type="simple">https://binary.pensoft.net/fig/481953</uri></graphic></fig></tp:treatment-sec><tp:treatment-sec sec-type="phenology" id="SECID0EXWAK"><title>Phenology.</title><p>Blooms and fruits from March to August.</p></tp:treatment-sec><tp:treatment-sec sec-type="conservation status" id="SECID0E3WAK"><title>Conservation status.</title><p><italic><tp:taxon-name><tp:taxon-name-part taxon-name-part-type="genus" reg="Xiphidium">Xiphidium</tp:taxon-name-part> <tp:taxon-name-part taxon-name-part-type="species" reg="pontederiiflorum">pontederiiflorum</tp:taxon-name-part></tp:taxon-name></italic> possesses a relatively narrow <abbrev xmlns:xlink="http://www.w3.org/1999/xlink" xlink:title="Extent of Occurrence" id="ABBRID0ENXAK" xlink:type="simple">EOO</abbrev> (849,856 km<sup>2</sup>) and <abbrev xmlns:xlink="http://www.w3.org/1999/xlink" xlink:title="Area of Occurrence" id="ABBRID0ETXAK" xlink:type="simple">AOO</abbrev> (ca. 132 km<sup>2</sup>). Thus, following <xref ref-type="bibr" rid="B21">IUCN’s (2001)</xref> recommendations, <italic><tp:taxon-name><tp:taxon-name-part taxon-name-part-type="genus" reg="Xiphidium">X.</tp:taxon-name-part> <tp:taxon-name-part taxon-name-part-type="species" reg="pontederiiflorum">pontederiiflorum</tp:taxon-name-part></tp:taxon-name></italic> should be considered as Endangered [EN, A2ac+C2a(i)].</p></tp:treatment-sec><tp:treatment-sec sec-type="comments" id="SECID0EIYAK"><title>Comments.</title><p><italic><tp:taxon-name><tp:taxon-name-part taxon-name-part-type="genus" reg="Xiphidium">Xiphidium</tp:taxon-name-part> <tp:taxon-name-part taxon-name-part-type="species" reg="pontederiiflorum">pontederiiflorum</tp:taxon-name-part></tp:taxon-name></italic> is morphologically similar to <italic><tp:taxon-name><tp:taxon-name-part taxon-name-part-type="genus" reg="Xiphidium">X.</tp:taxon-name-part> <tp:taxon-name-part taxon-name-part-type="species" reg="caeruleum">caeruleum</tp:taxon-name-part></tp:taxon-name></italic> in overall habit and inflorescence morphology. However, <italic><tp:taxon-name><tp:taxon-name-part taxon-name-part-type="genus" reg="Xiphidium">X.</tp:taxon-name-part> <tp:taxon-name-part taxon-name-part-type="species" reg="pontederiiflorum">pontederiiflorum</tp:taxon-name-part></tp:taxon-name></italic> can be differentiated by its leaves marginally ciliate at apex (vs. glabrous in <italic><tp:taxon-name><tp:taxon-name-part taxon-name-part-type="genus" reg="Xiphidium">X.</tp:taxon-name-part> <tp:taxon-name-part taxon-name-part-type="species" reg="caeruleum">caeruleum</tp:taxon-name-part></tp:taxon-name></italic>), apricot to light orange flower buds (vs. white to cream, rarely apricot in Mexican populations), larger and zygomorphic flowers (vs. smaller and actinomorphic flowers), inner lobes obovate with obtuse to round apex (vs. elliptic with acute apex), upper tepals connate in the basal third or halfway through with three orange-yellow to orange nectar guides (vs. only basally connate and lacking nectar guides, rarely with green nectar guides in some Costa Rican populations), capsules dark red to vinaceous when mature (vs. orange to medium red) and dark reddish-brown to reddish-black seeds (vs. black). Added to that, <italic><tp:taxon-name><tp:taxon-name-part taxon-name-part-type="genus" reg="Xiphidium">X.</tp:taxon-name-part> <tp:taxon-name-part taxon-name-part-type="species" reg="pontederiiflorum">pontederiiflorum</tp:taxon-name-part></tp:taxon-name></italic> is generally a more robust plant, growing erect up to 2 m tall, while <italic><tp:taxon-name><tp:taxon-name-part taxon-name-part-type="genus" reg="Xiphidium">X.</tp:taxon-name-part> <tp:taxon-name-part taxon-name-part-type="species" reg="caeruleum">caeruleum</tp:taxon-name-part></tp:taxon-name></italic> reaches up to 1 m tall, and its stems tend to lean due to the plant’s weight, especially when in bloom or fruit.</p><p><italic><tp:taxon-name><tp:taxon-name-part taxon-name-part-type="genus" reg="Xiphidium">Xiphidium</tp:taxon-name-part> <tp:taxon-name-part taxon-name-part-type="species" reg="pontederiiflorum">pontederiiflorum</tp:taxon-name-part></tp:taxon-name></italic> was first collected in 1923 in Panama by the pioneering Neotropical botanist P.C. Standley (1884–1963) from the United States (<xref ref-type="bibr" rid="B72">Williams 1963</xref>). Reference to it was included under <italic><tp:taxon-name><tp:taxon-name-part taxon-name-part-type="genus" reg="Xiphidium">X.</tp:taxon-name-part> <tp:taxon-name-part taxon-name-part-type="species" reg="caeruleum">caeruleum</tp:taxon-name-part></tp:taxon-name></italic> in <xref ref-type="bibr" rid="B60">Standley’s (1928)</xref><italic>Flora of the Panama Canal Zone</italic>.</p></tp:treatment-sec><ref-list><ref id="B41"><mixed-citation xmlns:xlink="http://www.w3.org/1999/xlink" xlink:type="simple"><person-group><name name-style="western"><surname>Pellegrini</surname><given-names>MOO</given-names></name><name name-style="western"><surname>Horn</surname><given-names>CN</given-names></name><name name-style="western"><surname>Almeida</surname><given-names>RF</given-names></name></person-group> (<year>2018</year>) <article-title>Total evidence phylogeny of <tp:taxon-name><tp:taxon-name-part taxon-name-part-type="family">Pontederiaceae</tp:taxon-name-part></tp:taxon-name> (<tp:taxon-name><tp:taxon-name-part taxon-name-part-type="order">Commelinales</tp:taxon-name-part></tp:taxon-name>) sheds light on the necessity of its recircumscription and synopsis of <italic><tp:taxon-name><tp:taxon-name-part taxon-name-part-type="genus">Pontederia</tp:taxon-name-part></tp:taxon-name></italic> L.</article-title><source>PhytoKeys</source><volume>108</volume>: <fpage>25</fpage>–<lpage>83</lpage>. <ext-link xlink:type="simple" ext-link-type="doi" xlink:href="10.3897/phytokeys.108.27652">https://doi.org/10.3897/phytokeys.108.27652</ext-link></mixed-citation></ref><ref id="B21"><mixed-citation xmlns:xlink="http://www.w3.org/1999/xlink" xlink:type="simple"><institution xlink:type="simple">IUCN</institution> (<year>2001</year>) The IUCN Red List Of Threatened Species, version 2010.4. IUCN Red List Unit, Cambridge U.K. <ext-link xlink:type="simple" ext-link-type="uri" xlink:href="http://www.iucnredlist.org/">http://www.iucnredlist.org/</ext-link> [accessed: 2 February 2019]</mixed-citation></ref><ref id="B72"><mixed-citation xmlns:xlink="http://www.w3.org/1999/xlink" xlink:type="simple"><person-group><name name-style="western"><surname>Williams</surname><given-names>LO</given-names></name></person-group> (<year>1963</year>) Homage to Standley. Papers in honor of Paul C. Standley Published by the Chicago Natural History Museum.</mixed-citation></ref><ref id="B60"><mixed-citation xmlns:xlink="http://www.w3.org/1999/xlink" xlink:type="simple"><person-group><name name-style="western"><surname>Standley</surname><given-names>PC</given-names></name></person-group> (<year>1928</year>) Flora of the Panama Canal Zone. US Government Printing Office.</mixed-citation></ref></ref-list></tp:taxon-treatment>
